# Supplementary material for: MER41 Repeat Sequences Contain Inducible STAT1 Binding Sites
Source: PLoS One. 2010 Jul 6;5(7):e11425. doi: 10.1371/journal.pone.0011425 (PMC2897888; doi:10.1371/journal.pone.0011425)
Supplement: File S1 — List of 4446 STAT1 binding sites in sga format (uploaded to ChIP-seq web server). (0.14 MB TXT) [file pone.0011425.s001.txt]

NC_000001.9	stim	556745	-	93
NC_000001.9	stim	866194	-	52
NC_000001.9	stim	1060829	-	188
NC_000001.9	stim	1348320	-	172
NC_000001.9	stim	1358587	+	55
NC_000001.9	stim	2311834	+	208
NC_000001.9	stim	2450530	-	100
NC_000001.9	stim	3556561	-	53
NC_000001.9	stim	3614668	-	54
NC_000001.9	stim	6144259	-	116
NC_000001.9	stim	6217250	-	390
NC_000001.9	stim	6347997	+	77
NC_000001.9	stim	6387503	+	154
NC_000001.9	stim	7650448	+	105
NC_000001.9	stim	8194743	-	128
NC_000001.9	stim	8208180	+	57
NC_000001.9	stim	8509662	-	128
NC_000001.9	stim	8882730	-	429
NC_000001.9	stim	8886731	-	60
NC_000001.9	stim	9093465	-	57
NC_000001.9	stim	9216179	-	122
NC_000001.9	stim	9273009	-	62
NC_000001.9	stim	10386661	+	68
NC_000001.9	stim	10457481	-	69
NC_000001.9	stim	11773649	-	632
NC_000001.9	stim	16383581	+	64
NC_000001.9	stim	17659342	+	88
NC_000001.9	stim	17967802	-	153
NC_000001.9	stim	18880606	-	130
NC_000001.9	stim	19708029	+	52
NC_000001.9	stim	19842348	+	53
NC_000001.9	stim	20015131	+	56
NC_000001.9	stim	21046798	+	115
NC_000001.9	stim	21047520	+	90
NC_000001.9	stim	21589075	-	92
NC_000001.9	stim	21601222	-	107
NC_000001.9	stim	21990718	-	191
NC_000001.9	stim	22163198	+	98
NC_000001.9	stim	23543454	-	179
NC_000001.9	stim	23643393	+	103
NC_000001.9	stim	23796482	+	51
NC_000001.9	stim	24316881	+	52
NC_000001.9	stim	24349825	-	189
NC_000001.9	stim	24401128	+	59
NC_000001.9	stim	24483115	+	91
NC_000001.9	stim	24534503	+	70
NC_000001.9	stim	24590255	+	220
NC_000001.9	stim	25555146	-	121
NC_000001.9	stim	25894355	+	57
NC_000001.9	stim	26204752	-	129
NC_000001.9	stim	26293979	-	147
NC_000001.9	stim	26577193	-	74
NC_000001.9	stim	26727606	-	77
NC_000001.9	stim	26819805	-	136
NC_000001.9	stim	27243828	-	54
NC_000001.9	stim	27521187	-	74
NC_000001.9	stim	27601591	+	66
NC_000001.9	stim	27889429	+	56
NC_000001.9	stim	28127790	+	61
NC_000001.9	stim	28178373	+	54
NC_000001.9	stim	28331304	-	52
NC_000001.9	stim	28354098	-	74
NC_000001.9	stim	28501049	+	159
NC_000001.9	stim	28558927	+	77
NC_000001.9	stim	28705078	+	54
NC_000001.9	stim	28847330	-	123
NC_000001.9	stim	28847844	+	56
NC_000001.9	stim	29087063	-	53
NC_000001.9	stim	29917106	+	87
NC_000001.9	stim	30436704	-	195
NC_000001.9	stim	31044216	-	211
NC_000001.9	stim	31935992	-	57
NC_000001.9	stim	32178362	-	196
NC_000001.9	stim	32193010	-	92
NC_000001.9	stim	32194291	-	52
NC_000001.9	stim	32418283	-	98
NC_000001.9	stim	32485278	+	338
NC_000001.9	stim	32976020	-	226
NC_000001.9	stim	33178016	-	68
NC_000001.9	stim	33249528	-	229
NC_000001.9	stim	34275984	-	68
NC_000001.9	stim	35854411	-	66
NC_000001.9	stim	36463061	-	143
NC_000001.9	stim	38228388	-	77
NC_000001.9	stim	39015148	+	945
NC_000001.9	stim	39024534	+	172
NC_000001.9	stim	39097292	+	50
NC_000001.9	stim	39342105	-	63
NC_000001.9	stim	40015700	+	53
NC_000001.9	stim	40038370	+	113
NC_000001.9	stim	40904281	-	58
NC_000001.9	stim	41101009	-	75
NC_000001.9	stim	41110736	+	51
NC_000001.9	stim	41724090	-	267
NC_000001.9	stim	41905708	-	58
NC_000001.9	stim	42101338	+	98
NC_000001.9	stim	42410792	+	60
NC_000001.9	stim	43534165	+	51
NC_000001.9	stim	43611449	+	137
NC_000001.9	stim	44060450	+	113
NC_000001.9	stim	44286674	+	276
NC_000001.9	stim	44451730	-	51
NC_000001.9	stim	44913047	-	150
NC_000001.9	stim	44960362	-	98
NC_000001.9	stim	44969665	-	52
NC_000001.9	stim	45823420	+	60
NC_000001.9	stim	46758388	-	52
NC_000001.9	stim	46855255	-	73
NC_000001.9	stim	47428507	-	62
NC_000001.9	stim	48256189	-	109
NC_000001.9	stim	48308548	+	145
NC_000001.9	stim	51552747	-	54
NC_000001.9	stim	51756548	-	54
NC_000001.9	stim	51909859	-	61
NC_000001.9	stim	52117121	+	127
NC_000001.9	stim	52568744	+	131
NC_000001.9	stim	53411129	-	79
NC_000001.9	stim	53564341	-	95
NC_000001.9	stim	53938507	+	74
NC_000001.9	stim	54467880	-	59
NC_000001.9	stim	54910391	-	57
NC_000001.9	stim	55211611	-	273
NC_000001.9	stim	55379031	-	523
NC_000001.9	stim	55515943	-	67
NC_000001.9	stim	55661865	+	187
NC_000001.9	stim	55667651	-	909
NC_000001.9	stim	55682034	+	70
NC_000001.9	stim	55712575	-	78
NC_000001.9	stim	55957447	-	111
NC_000001.9	stim	56050743	+	68
NC_000001.9	stim	56065808	-	74
NC_000001.9	stim	56066557	-	74
NC_000001.9	stim	56270813	-	506
NC_000001.9	stim	56438915	-	138
NC_000001.9	stim	56915145	-	216
NC_000001.9	stim	57136105	-	62
NC_000001.9	stim	57724803	+	58
NC_000001.9	stim	59023439	+	56
NC_000001.9	stim	59127448	+	305
NC_000001.9	stim	59377780	-	71
NC_000001.9	stim	59379737	+	56
NC_000001.9	stim	59389568	-	878
NC_000001.9	stim	61824145	-	394
NC_000001.9	stim	62349561	-	96
NC_000001.9	stim	62625086	-	118
NC_000001.9	stim	62664621	+	70
NC_000001.9	stim	63795866	-	76
NC_000001.9	stim	66203847	-	99
NC_000001.9	stim	66290908	+	61
NC_000001.9	stim	66415730	+	128
NC_000001.9	stim	66481919	-	60
NC_000001.9	stim	66500666	+	191
NC_000001.9	stim	66501148	+	143
NC_000001.9	stim	66509690	+	112
NC_000001.9	stim	66760231	+	67
NC_000001.9	stim	67638394	-	107
NC_000001.9	stim	67760486	-	72
NC_000001.9	stim	68217621	-	53
NC_000001.9	stim	68225759	-	50
NC_000001.9	stim	68443764	+	70
NC_000001.9	stim	68581139	-	131
NC_000001.9	stim	68622887	+	71
NC_000001.9	stim	68623631	+	248
NC_000001.9	stim	69413467	+	56
NC_000001.9	stim	69498391	+	89
NC_000001.9	stim	69791607	-	104
NC_000001.9	stim	70232752	+	93
NC_000001.9	stim	70519566	-	67
NC_000001.9	stim	70593127	+	85
NC_000001.9	stim	77778179	-	150
NC_000001.9	stim	78277055	-	157
NC_000001.9	stim	79310524	-	70
NC_000001.9	stim	81397102	+	80
NC_000001.9	stim	81413276	+	113
NC_000001.9	stim	81417741	-	89
NC_000001.9	stim	84603988	-	64
NC_000001.9	stim	84857738	-	81
NC_000001.9	stim	84871439	+	348
NC_000001.9	stim	85567439	+	52
NC_000001.9	stim	85569430	-	133
NC_000001.9	stim	85693956	-	529
NC_000001.9	stim	86668333	-	275
NC_000001.9	stim	89129937	-	50
NC_000001.9	stim	89303570	+	75
NC_000001.9	stim	89308456	-	151
NC_000001.9	stim	89367320	-	200
NC_000001.9	stim	89415391	-	56
NC_000001.9	stim	89512853	+	1156
NC_000001.9	stim	89548944	-	264
NC_000001.9	stim	90104334	-	61
NC_000001.9	stim	90213411	+	55
NC_000001.9	stim	90233044	-	148
NC_000001.9	stim	91625535	+	106
NC_000001.9	stim	91738812	-	305
NC_000001.9	stim	91970761	-	121
NC_000001.9	stim	92089607	-	61
NC_000001.9	stim	93992418	-	146
NC_000001.9	stim	94018138	-	82
NC_000001.9	stim	94042725	+	51
NC_000001.9	stim	94147598	+	117
NC_000001.9	stim	94574213	+	102
NC_000001.9	stim	95022729	+	72
NC_000001.9	stim	95102393	+	170
NC_000001.9	stim	95232587	-	54
NC_000001.9	stim	97332532	+	124
NC_000001.9	stim	97516252	+	553
NC_000001.9	stim	98142858	-	97
NC_000001.9	stim	98176257	+	140
NC_000001.9	stim	99772867	-	127
NC_000001.9	stim	99773744	-	329
NC_000001.9	stim	99838009	+	161
NC_000001.9	stim	101159360	+	68
NC_000001.9	stim	101268126	-	67
NC_000001.9	stim	102866491	-	146
NC_000001.9	stim	102893693	+	50
NC_000001.9	stim	107888493	+	123
NC_000001.9	stim	107917013	+	66
NC_000001.9	stim	109629406	+	183
NC_000001.9	stim	110208457	-	238
NC_000001.9	stim	110216448	-	132
NC_000001.9	stim	110254941	+	148
NC_000001.9	stim	110443058	+	50
NC_000001.9	stim	110751907	+	52
NC_000001.9	stim	110821510	+	71
NC_000001.9	stim	111224221	-	165
NC_000001.9	stim	111963719	-	207
NC_000001.9	stim	113280203	-	196
NC_000001.9	stim	113301823	+	54
NC_000001.9	stim	114667197	+	57
NC_000001.9	stim	114847910	-	51
NC_000001.9	stim	115781422	+	54
NC_000001.9	stim	115818466	+	124
NC_000001.9	stim	116453948	+	91
NC_000001.9	stim	116483363	+	52
NC_000001.9	stim	116843346	+	78
NC_000001.9	stim	117439460	+	59
NC_000001.9	stim	117957150	-	72
NC_000001.9	stim	118001387	-	65
NC_000001.9	stim	118705144	-	298
NC_000001.9	stim	119670153	+	96
NC_000001.9	stim	120006411	-	76
NC_000001.9	stim	121053506	-	82
NC_000001.9	stim	121186295	+	2084
NC_000001.9	stim	121186779	+	3217
NC_000001.9	stim	143245550	-	55
NC_000001.9	stim	143754200	+	118
NC_000001.9	stim	143801849	+	234
NC_000001.9	stim	144133206	+	219
NC_000001.9	stim	144138979	-	88
NC_000001.9	stim	144166934	+	69
NC_000001.9	stim	144254369	+	68
NC_000001.9	stim	144322655	-	99
NC_000001.9	stim	145211920	+	95
NC_000001.9	stim	147301010	+	64
NC_000001.9	stim	147302040	+	199
NC_000001.9	stim	147628936	-	57
NC_000001.9	stim	148013831	-	65
NC_000001.9	stim	148726314	+	69
NC_000001.9	stim	148791563	+	123
NC_000001.9	stim	148800605	+	68
NC_000001.9	stim	148801293	-	1795
NC_000001.9	stim	148843957	-	362
NC_000001.9	stim	148852814	-	73
NC_000001.9	stim	149004088	-	352
NC_000001.9	stim	149978888	-	83
NC_000001.9	stim	150059567	+	58
NC_000001.9	stim	150219850	+	63
NC_000001.9	stim	150240970	+	56
NC_000001.9	stim	150273817	-	550
NC_000001.9	stim	150287786	+	60
NC_000001.9	stim	151633261	-	100
NC_000001.9	stim	151811880	+	59
NC_000001.9	stim	151897741	-	95
NC_000001.9	stim	152203336	-	51
NC_000001.9	stim	152206508	+	89
NC_000001.9	stim	152598340	+	93
NC_000001.9	stim	152758942	+	72
NC_000001.9	stim	152797933	+	62
NC_000001.9	stim	152847314	+	95
NC_000001.9	stim	153211891	-	72
NC_000001.9	stim	153289617	-	57
NC_000001.9	stim	153363916	+	56
NC_000001.9	stim	153376181	+	154
NC_000001.9	stim	153415861	-	52
NC_000001.9	stim	153429842	+	797
NC_000001.9	stim	153885119	-	61
NC_000001.9	stim	154071195	-	102
NC_000001.9	stim	154300018	-	111
NC_000001.9	stim	154342703	-	98
NC_000001.9	stim	154430386	+	379
NC_000001.9	stim	154453160	+	61
NC_000001.9	stim	154739797	+	69
NC_000001.9	stim	154837889	+	58
NC_000001.9	stim	155038147	-	96
NC_000001.9	stim	156358286	-	61
NC_000001.9	stim	157236388	+	472
NC_000001.9	stim	157237239	+	203
NC_000001.9	stim	157246288	-	144
NC_000001.9	stim	157313722	-	436
NC_000001.9	stim	157988708	+	109
NC_000001.9	stim	159322888	+	131
NC_000001.9	stim	159623094	-	179
NC_000001.9	stim	159626336	+	189
NC_000001.9	stim	160001808	+	64
NC_000001.9	stim	160328877	+	55
NC_000001.9	stim	160586419	-	295
NC_000001.9	stim	160610424	+	89
NC_000001.9	stim	160618018	+	141
NC_000001.9	stim	160642170	-	157
NC_000001.9	stim	160915092	-	118
NC_000001.9	stim	161083355	-	236
NC_000001.9	stim	161221251	-	58
NC_000001.9	stim	161272170	+	85
NC_000001.9	stim	161299847	-	72
NC_000001.9	stim	161558216	-	220
NC_000001.9	stim	162760902	-	250
NC_000001.9	stim	162883250	-	58
NC_000001.9	stim	162937323	-	74
NC_000001.9	stim	162974721	+	108
NC_000001.9	stim	162984528	+	74
NC_000001.9	stim	165397668	-	102
NC_000001.9	stim	165500115	+	405
NC_000001.9	stim	165541786	-	182
NC_000001.9	stim	165784429	+	91
NC_000001.9	stim	166628000	-	106
NC_000001.9	stim	167018700	+	79
NC_000001.9	stim	167486065	+	148
NC_000001.9	stim	168128968	+	134
NC_000001.9	stim	168798960	-	136
NC_000001.9	stim	171169869	+	53
NC_000001.9	stim	171485378	+	67
NC_000001.9	stim	173429067	+	207
NC_000001.9	stim	174795835	-	58
NC_000001.9	stim	176355757	-	51
NC_000001.9	stim	176362561	-	338
NC_000001.9	stim	176364495	+	58
NC_000001.9	stim	176929273	-	69
NC_000001.9	stim	177453818	-	64
NC_000001.9	stim	178112097	-	60
NC_000001.9	stim	178821404	-	279
NC_000001.9	stim	179337443	-	63
NC_000001.9	stim	180831637	+	118
NC_000001.9	stim	181296328	+	52
NC_000001.9	stim	181329965	-	871
NC_000001.9	stim	183611530	-	54
NC_000001.9	stim	183675681	+	208
NC_000001.9	stim	184278285	-	117
NC_000001.9	stim	184522889	+	158
NC_000001.9	stim	184951810	-	59
NC_000001.9	stim	185242767	-	64
NC_000001.9	stim	186942677	+	59
NC_000001.9	stim	188776396	-	102
NC_000001.9	stim	190722048	-	50
NC_000001.9	stim	193872617	+	181
NC_000001.9	stim	194674354	-	699
NC_000001.9	stim	194766734	+	52
NC_000001.9	stim	194794337	+	296
NC_000001.9	stim	194887797	-	85
NC_000001.9	stim	196035161	-	50
NC_000001.9	stim	196152852	-	126
NC_000001.9	stim	196349321	+	56
NC_000001.9	stim	196456337	+	64
NC_000001.9	stim	196495256	-	71
NC_000001.9	stim	196698265	+	268
NC_000001.9	stim	196892461	-	70
NC_000001.9	stim	197921275	-	77
NC_000001.9	stim	198416771	-	85
NC_000001.9	stim	198572342	-	109
NC_000001.9	stim	199385878	-	204
NC_000001.9	stim	199420839	+	78
NC_000001.9	stim	199495569	+	172
NC_000001.9	stim	199725227	-	501
NC_000001.9	stim	199739417	-	53
NC_000001.9	stim	199833901	+	50
NC_000001.9	stim	199980892	-	50
NC_000001.9	stim	199984349	+	293
NC_000001.9	stim	200246161	+	168
NC_000001.9	stim	200825146	+	50
NC_000001.9	stim	201772837	+	72
NC_000001.9	stim	201826717	-	73
NC_000001.9	stim	202106285	-	57
NC_000001.9	stim	202162053	-	54
NC_000001.9	stim	202647917	+	72
NC_000001.9	stim	202653651	-	162
NC_000001.9	stim	203357998	-	69
NC_000001.9	stim	203483259	+	64
NC_000001.9	stim	203736163	+	80
NC_000001.9	stim	203872779	-	52
NC_000001.9	stim	204736985	+	62
NC_000001.9	stim	204753784	-	76
NC_000001.9	stim	204754961	+	205
NC_000001.9	stim	204852512	-	50
NC_000001.9	stim	204874395	+	110
NC_000001.9	stim	205344034	+	90
NC_000001.9	stim	205429081	-	51
NC_000001.9	stim	205633784	-	68
NC_000001.9	stim	205951465	-	88
NC_000001.9	stim	205991773	-	85
NC_000001.9	stim	206424376	+	52
NC_000001.9	stim	206472009	+	75
NC_000001.9	stim	206755262	+	60
NC_000001.9	stim	207594513	-	64
NC_000001.9	stim	207595536	+	58
NC_000001.9	stim	207638771	-	314
NC_000001.9	stim	210143529	-	123
NC_000001.9	stim	210158080	-	50
NC_000001.9	stim	210533744	-	150
NC_000001.9	stim	212352037	+	112
NC_000001.9	stim	212703483	+	473
NC_000001.9	stim	214409350	+	64
NC_000001.9	stim	214906645	+	85
NC_000001.9	stim	216620666	+	132
NC_000001.9	stim	217018897	-	67
NC_000001.9	stim	218540649	-	74
NC_000001.9	stim	218610643	-	65
NC_000001.9	stim	219340735	+	152
NC_000001.9	stim	219603276	+	128
NC_000001.9	stim	219634270	-	83
NC_000001.9	stim	219931464	-	53
NC_000001.9	stim	220016629	-	317
NC_000001.9	stim	220079995	-	54
NC_000001.9	stim	220994957	-	52
NC_000001.9	stim	221025080	-	66
NC_000001.9	stim	221272085	-	63
NC_000001.9	stim	222478366	+	87
NC_000001.9	stim	222521377	+	53
NC_000001.9	stim	222612295	+	288
NC_000001.9	stim	223965331	-	54
NC_000001.9	stim	224382388	+	83
NC_000001.9	stim	225069550	-	92
NC_000001.9	stim	225480105	-	222
NC_000001.9	stim	226018534	+	101
NC_000001.9	stim	226221259	-	251
NC_000001.9	stim	226672001	+	144
NC_000001.9	stim	227012251	+	50
NC_000001.9	stim	227029506	+	220
NC_000001.9	stim	227049944	-	51
NC_000001.9	stim	227402009	+	150
NC_000001.9	stim	228307278	+	129
NC_000001.9	stim	228308404	+	184
NC_000001.9	stim	228316191	-	222
NC_000001.9	stim	228657521	-	93
NC_000001.9	stim	228884153	+	114
NC_000001.9	stim	231871338	-	75
NC_000001.9	stim	232415271	+	54
NC_000001.9	stim	232463791	+	96
NC_000001.9	stim	232708203	+	51
NC_000001.9	stim	232815156	-	55
NC_000001.9	stim	232886785	-	50
NC_000001.9	stim	232926703	+	211
NC_000001.9	stim	232927759	+	276
NC_000001.9	stim	233101954	-	76
NC_000001.9	stim	233177656	-	123
NC_000001.9	stim	234834474	-	55
NC_000001.9	stim	235339459	-	306
NC_000001.9	stim	235966786	+	147
NC_000001.9	stim	238284509	-	50
NC_000001.9	stim	238704123	+	65
NC_000001.9	stim	238729078	-	78
NC_000001.9	stim	239027127	-	234
NC_000001.9	stim	240064918	+	79
NC_000001.9	stim	240067976	+	429
NC_000001.9	stim	240164943	-	62
NC_000001.9	stim	241670473	+	169
NC_000001.9	stim	242782545	+	71
NC_000001.9	stim	243126546	+	77
NC_000001.9	stim	244386057	+	50
NC_000001.9	stim	244935512	-	54
NC_000001.9	stim	245598193	-	97
NC_000002.10	stim	1492673	+	124
NC_000002.10	stim	1673356	+	60
NC_000002.10	stim	1968558	-	395
NC_000002.10	stim	3600659	+	61
NC_000002.10	stim	8648729	-	51
NC_000002.10	stim	9227073	+	102
NC_000002.10	stim	9444468	-	465
NC_000002.10	stim	9888106	-	58
NC_000002.10	stim	9901073	+	153
NC_000002.10	stim	10312522	+	340
NC_000002.10	stim	10333022	-	84
NC_000002.10	stim	10343308	+	55
NC_000002.10	stim	10504080	-	81
NC_000002.10	stim	10615647	+	285
NC_000002.10	stim	10747591	+	421
NC_000002.10	stim	11400746	-	97
NC_000002.10	stim	11521181	+	85
NC_000002.10	stim	11774548	-	809
NC_000002.10	stim	11801830	+	53
NC_000002.10	stim	12772659	+	52
NC_000002.10	stim	15646154	-	66
NC_000002.10	stim	17798809	+	174
NC_000002.10	stim	19240358	-	320
NC_000002.10	stim	19587472	+	272
NC_000002.10	stim	19730540	+	141
NC_000002.10	stim	19964748	+	87
NC_000002.10	stim	20621483	-	198
NC_000002.10	stim	21734527	-	60
NC_000002.10	stim	23502179	+	229
NC_000002.10	stim	24152829	-	63
NC_000002.10	stim	24567223	-	53
NC_000002.10	stim	24948536	+	82
NC_000002.10	stim	24950227	-	579
NC_000002.10	stim	25695247	-	60
NC_000002.10	stim	25719676	-	96
NC_000002.10	stim	26545629	+	180
NC_000002.10	stim	26800485	+	164
NC_000002.10	stim	26812742	+	102
NC_000002.10	stim	26834433	+	1020
NC_000002.10	stim	27397608	+	76
NC_000002.10	stim	27447854	-	58
NC_000002.10	stim	27812064	+	411
NC_000002.10	stim	28031340	+	132
NC_000002.10	stim	28179031	+	143
NC_000002.10	stim	28345759	+	93
NC_000002.10	stim	28466717	+	88
NC_000002.10	stim	28473260	-	230
NC_000002.10	stim	28607331	+	215
NC_000002.10	stim	29187436	-	81
NC_000002.10	stim	29194467	+	92
NC_000002.10	stim	30329569	+	70
NC_000002.10	stim	30351213	+	259
NC_000002.10	stim	31246577	+	59
NC_000002.10	stim	31511442	-	242
NC_000002.10	stim	31843143	+	70
NC_000002.10	stim	36452925	-	98
NC_000002.10	stim	36453989	-	919
NC_000002.10	stim	36478745	-	51
NC_000002.10	stim	36642213	-	127
NC_000002.10	stim	36730905	+	116
NC_000002.10	stim	36752954	-	79
NC_000002.10	stim	37032977	+	53
NC_000002.10	stim	37876805	+	62
NC_000002.10	stim	38157215	-	241
NC_000002.10	stim	38487567	-	3670
NC_000002.10	stim	38779310	+	65
NC_000002.10	stim	38878172	+	67
NC_000002.10	stim	39577756	+	99
NC_000002.10	stim	40433152	+	62
NC_000002.10	stim	40453297	+	202
NC_000002.10	stim	40515678	+	50
NC_000002.10	stim	41934438	+	75
NC_000002.10	stim	42075100	-	160
NC_000002.10	stim	42969578	+	50
NC_000002.10	stim	43005614	+	62
NC_000002.10	stim	43122773	+	119
NC_000002.10	stim	43132238	+	72
NC_000002.10	stim	43211791	+	63
NC_000002.10	stim	43266002	-	54
NC_000002.10	stim	43357459	-	56
NC_000002.10	stim	43510145	-	87
NC_000002.10	stim	43510916	+	164
NC_000002.10	stim	43533036	+	53
NC_000002.10	stim	43538868	+	51
NC_000002.10	stim	43806169	-	56
NC_000002.10	stim	45550212	-	81
NC_000002.10	stim	46055598	-	85
NC_000002.10	stim	46148602	-	151
NC_000002.10	stim	46198131	-	58
NC_000002.10	stim	46387224	-	69
NC_000002.10	stim	46834377	-	141
NC_000002.10	stim	46927913	+	98
NC_000002.10	stim	46956757	+	66
NC_000002.10	stim	47048764	-	56
NC_000002.10	stim	47065931	+	90
NC_000002.10	stim	48270767	-	64
NC_000002.10	stim	51038785	-	56
NC_000002.10	stim	51894080	+	242
NC_000002.10	stim	52001853	-	125
NC_000002.10	stim	53484902	-	113
NC_000002.10	stim	54613393	-	67
NC_000002.10	stim	54638407	-	653
NC_000002.10	stim	55151814	-	114
NC_000002.10	stim	55180755	+	97
NC_000002.10	stim	55214640	+	74
NC_000002.10	stim	55313258	-	80
NC_000002.10	stim	55349930	+	53
NC_000002.10	stim	55943545	+	280
NC_000002.10	stim	55966530	+	122
NC_000002.10	stim	56073337	+	62
NC_000002.10	stim	57989556	+	66
NC_000002.10	stim	62151824	-	116
NC_000002.10	stim	62658821	+	128
NC_000002.10	stim	62786190	+	65
NC_000002.10	stim	63821692	-	175
NC_000002.10	stim	63992104	+	53
NC_000002.10	stim	64098541	+	81
NC_000002.10	stim	64226672	+	92
NC_000002.10	stim	64238630	+	152
NC_000002.10	stim	65626654	+	364
NC_000002.10	stim	67337740	-	98
NC_000002.10	stim	67642449	-	50
NC_000002.10	stim	67827927	+	75
NC_000002.10	stim	68752436	+	50
NC_000002.10	stim	68989229	+	265
NC_000002.10	stim	69126943	+	101
NC_000002.10	stim	69191765	+	65
NC_000002.10	stim	69334768	-	61
NC_000002.10	stim	69764016	-	107
NC_000002.10	stim	69974616	-	168
NC_000002.10	stim	71074877	+	123
NC_000002.10	stim	71247142	+	82
NC_000002.10	stim	71581255	+	50
NC_000002.10	stim	71823819	-	100
NC_000002.10	stim	72015327	+	145
NC_000002.10	stim	72052341	+	226
NC_000002.10	stim	72075690	+	54
NC_000002.10	stim	72196310	+	64
NC_000002.10	stim	72800412	+	62
NC_000002.10	stim	72826645	+	56
NC_000002.10	stim	72968572	-	60
NC_000002.10	stim	73144624	+	91
NC_000002.10	stim	73258059	-	62
NC_000002.10	stim	74060524	+	388
NC_000002.10	stim	74286977	-	883
NC_000002.10	stim	74342409	+	172
NC_000002.10	stim	74347927	-	444
NC_000002.10	stim	74535598	+	75
NC_000002.10	stim	74776478	+	61
NC_000002.10	stim	74777645	-	182
NC_000002.10	stim	74784212	-	226
NC_000002.10	stim	74821565	+	55
NC_000002.10	stim	80751627	-	81
NC_000002.10	stim	82860836	+	65
NC_000002.10	stim	84052395	+	75
NC_000002.10	stim	84985558	+	123
NC_000002.10	stim	85006549	-	53
NC_000002.10	stim	85187587	+	98
NC_000002.10	stim	85666583	+	65
NC_000002.10	stim	88138362	-	130
NC_000002.10	stim	91041204	-	288
NC_000002.10	stim	91637293	+	50
NC_000002.10	stim	91639347	-	51
NC_000002.10	stim	91639647	+	96
NC_000002.10	stim	91640066	-	50
NC_000002.10	stim	91644632	+	94
NC_000002.10	stim	91645055	-	135
NC_000002.10	stim	91654131	+	80
NC_000002.10	stim	91654846	+	73
NC_000002.10	stim	91660546	+	74
NC_000002.10	stim	91669532	+	115
NC_000002.10	stim	91681040	-	85
NC_000002.10	stim	91681465	-	102
NC_000002.10	stim	91687168	+	82
NC_000002.10	stim	96457594	+	50
NC_000002.10	stim	96561684	+	60
NC_000002.10	stim	99163965	+	290
NC_000002.10	stim	99471542	-	84
NC_000002.10	stim	100885880	-	60
NC_000002.10	stim	101331909	-	69
NC_000002.10	stim	102047316	-	51
NC_000002.10	stim	102048889	-	339
NC_000002.10	stim	102210746	+	63
NC_000002.10	stim	105451135	+	55
NC_000002.10	stim	109262470	-	97
NC_000002.10	stim	109774936	-	63
NC_000002.10	stim	109817708	+	164
NC_000002.10	stim	112099046	+	63
NC_000002.10	stim	112173044	-	50
NC_000002.10	stim	112178658	-	209
NC_000002.10	stim	113096585	-	59
NC_000002.10	stim	113298586	+	54
NC_000002.10	stim	119142506	+	387
NC_000002.10	stim	119900002	-	79
NC_000002.10	stim	122124095	+	107
NC_000002.10	stim	122197100	+	62
NC_000002.10	stim	127542215	+	110
NC_000002.10	stim	128004807	-	99
NC_000002.10	stim	128779339	-	107
NC_000002.10	stim	131281891	-	57
NC_000002.10	stim	131283191	+	90
NC_000002.10	stim	131579257	+	69
NC_000002.10	stim	132719856	-	50
NC_000002.10	stim	132729191	-	66
NC_000002.10	stim	132746188	+	61
NC_000002.10	stim	132821277	-	77
NC_000002.10	stim	133760556	-	67
NC_000002.10	stim	133800862	+	896
NC_000002.10	stim	133909551	+	60
NC_000002.10	stim	134050993	+	81
NC_000002.10	stim	134702692	+	140
NC_000002.10	stim	136459764	-	133
NC_000002.10	stim	136830769	+	66
NC_000002.10	stim	141866824	+	83
NC_000002.10	stim	143337055	+	51
NC_000002.10	stim	143347613	+	157
NC_000002.10	stim	143348579	-	83
NC_000002.10	stim	145027592	-	56
NC_000002.10	stim	146198157	-	127
NC_000002.10	stim	146328606	+	62
NC_000002.10	stim	147053350	+	70
NC_000002.10	stim	149924756	-	55
NC_000002.10	stim	151041926	+	97
NC_000002.10	stim	151054711	+	55
NC_000002.10	stim	151186670	-	56
NC_000002.10	stim	151854384	-	187
NC_000002.10	stim	152986510	-	67
NC_000002.10	stim	152986881	+	62
NC_000002.10	stim	154108417	+	55
NC_000002.10	stim	156585835	-	86
NC_000002.10	stim	156900261	-	105
NC_000002.10	stim	159651287	-	105
NC_000002.10	stim	159663992	+	57
NC_000002.10	stim	160275770	+	84
NC_000002.10	stim	160792186	+	54
NC_000002.10	stim	160793466	+	78
NC_000002.10	stim	160806571	-	215
NC_000002.10	stim	161815852	+	151
NC_000002.10	stim	164191730	-	58
NC_000002.10	stim	164414719	-	109
NC_000002.10	stim	165344357	-	216
NC_000002.10	stim	165463388	-	57
NC_000002.10	stim	165475067	+	217
NC_000002.10	stim	166690913	+	95
NC_000002.10	stim	168160819	-	67
NC_000002.10	stim	169578145	+	57
NC_000002.10	stim	170260624	-	94
NC_000002.10	stim	171408624	-	51
NC_000002.10	stim	172745547	-	70
NC_000002.10	stim	172752411	-	123
NC_000002.10	stim	173559212	-	66
NC_000002.10	stim	173732945	-	101
NC_000002.10	stim	173734694	-	55
NC_000002.10	stim	173782896	-	102
NC_000002.10	stim	174516318	+	175
NC_000002.10	stim	177666553	+	55
NC_000002.10	stim	177813051	+	50
NC_000002.10	stim	177815642	+	441
NC_000002.10	stim	178795131	+	59
NC_000002.10	stim	181679988	-	55
NC_000002.10	stim	181713529	+	88
NC_000002.10	stim	182325448	+	83
NC_000002.10	stim	182346277	-	69
NC_000002.10	stim	182639869	-	52
NC_000002.10	stim	188117683	-	177
NC_000002.10	stim	188364097	+	148
NC_000002.10	stim	189069252	-	153
NC_000002.10	stim	189393047	+	103
NC_000002.10	stim	189936829	-	58
NC_000002.10	stim	190893819	+	58
NC_000002.10	stim	191587241	-	376
NC_000002.10	stim	191593374	+	2889
NC_000002.10	stim	191880196	-	126
NC_000002.10	stim	192128213	-	70
NC_000002.10	stim	192210613	-	272
NC_000002.10	stim	192229595	+	65
NC_000002.10	stim	193132967	+	345
NC_000002.10	stim	194420171	-	101
NC_000002.10	stim	195977104	-	213
NC_000002.10	stim	196093820	+	107
NC_000002.10	stim	196105740	+	78
NC_000002.10	stim	196137360	+	180
NC_000002.10	stim	196973221	+	53
NC_000002.10	stim	198072958	-	70
NC_000002.10	stim	198523844	-	65
NC_000002.10	stim	201338759	+	53
NC_000002.10	stim	201360078	+	115
NC_000002.10	stim	201360481	+	56
NC_000002.10	stim	201689821	-	79
NC_000002.10	stim	201755979	+	55
NC_000002.10	stim	201793276	+	57
NC_000002.10	stim	201801731	+	98
NC_000002.10	stim	201956331	+	79
NC_000002.10	stim	201992211	-	82
NC_000002.10	stim	203757310	+	290
NC_000002.10	stim	204332097	-	56
NC_000002.10	stim	207884538	+	78
NC_000002.10	stim	207907971	+	157
NC_000002.10	stim	208123196	+	75
NC_000002.10	stim	208342201	+	63
NC_000002.10	stim	208345626	-	301
NC_000002.10	stim	208371821	-	98
NC_000002.10	stim	208839031	+	75
NC_000002.10	stim	209901674	-	118
NC_000002.10	stim	209913698	+	62
NC_000002.10	stim	209940147	+	74
NC_000002.10	stim	209956381	+	261
NC_000002.10	stim	210068820	+	180
NC_000002.10	stim	213761244	+	73
NC_000002.10	stim	215839183	-	1935
NC_000002.10	stim	216192265	+	129
NC_000002.10	stim	216193166	+	260
NC_000002.10	stim	216443340	-	592
NC_000002.10	stim	216473185	+	56
NC_000002.10	stim	216590607	-	131
NC_000002.10	stim	217678878	-	80
NC_000002.10	stim	218362303	-	86
NC_000002.10	stim	218505064	+	59
NC_000002.10	stim	218578221	+	244
NC_000002.10	stim	219244411	-	91
NC_000002.10	stim	223361256	+	64
NC_000002.10	stim	223493062	+	136
NC_000002.10	stim	223544667	+	70
NC_000002.10	stim	226067300	-	133
NC_000002.10	stim	227961863	-	105
NC_000002.10	stim	227980908	+	166
NC_000002.10	stim	227988732	+	73
NC_000002.10	stim	228035511	-	55
NC_000002.10	stim	229982978	+	84
NC_000002.10	stim	230215569	-	53
NC_000002.10	stim	230792961	+	72
NC_000002.10	stim	230909052	+	138
NC_000002.10	stim	230981417	-	70
NC_000002.10	stim	231226272	-	55
NC_000002.10	stim	232086962	-	65
NC_000002.10	stim	232219601	+	54
NC_000002.10	stim	233988788	-	93
NC_000002.10	stim	234938398	+	96
NC_000002.10	stim	235917334	+	118
NC_000002.10	stim	237489307	-	96
NC_000002.10	stim	238305266	-	61
NC_000002.10	stim	238537701	+	68
NC_000002.10	stim	238677391	+	159
NC_000002.10	stim	239593709	-	97
NC_000002.10	stim	239851921	+	63
NC_000002.10	stim	239867041	+	852
NC_000002.10	stim	240031073	+	55
NC_000002.10	stim	240345186	+	60
NC_000003.10	stim	614256	-	79
NC_000003.10	stim	730099	-	157
NC_000003.10	stim	1026879	+	56
NC_000003.10	stim	1479846	-	68
NC_000003.10	stim	2004789	-	51
NC_000003.10	stim	4328202	+	56
NC_000003.10	stim	4581070	+	80
NC_000003.10	stim	4583066	-	83
NC_000003.10	stim	4612570	+	53
NC_000003.10	stim	4720022	-	64
NC_000003.10	stim	4884967	+	56
NC_000003.10	stim	5003691	+	142
NC_000003.10	stim	11113185	+	94
NC_000003.10	stim	11153746	+	148
NC_000003.10	stim	11202505	+	54
NC_000003.10	stim	12799157	+	197
NC_000003.10	stim	12824336	+	155
NC_000003.10	stim	13448081	-	406
NC_000003.10	stim	13560058	+	104
NC_000003.10	stim	14251136	+	115
NC_000003.10	stim	14407677	+	74
NC_000003.10	stim	14864612	+	162
NC_000003.10	stim	15309964	-	65
NC_000003.10	stim	16077028	+	63
NC_000003.10	stim	16256994	-	587
NC_000003.10	stim	22122996	+	929
NC_000003.10	stim	23535117	-	92
NC_000003.10	stim	23662808	+	51
NC_000003.10	stim	23685036	+	168
NC_000003.10	stim	23963111	+	56
NC_000003.10	stim	24216522	+	130
NC_000003.10	stim	24316459	-	62
NC_000003.10	stim	24316979	-	146
NC_000003.10	stim	27646068	-	290
NC_000003.10	stim	30244455	+	84
NC_000003.10	stim	30250937	-	141
NC_000003.10	stim	30299100	-	53
NC_000003.10	stim	30566960	+	66
NC_000003.10	stim	30613945	-	50
NC_000003.10	stim	31784511	-	52
NC_000003.10	stim	32063956	+	62
NC_000003.10	stim	32065539	-	106
NC_000003.10	stim	37180347	-	60
NC_000003.10	stim	39212336	-	91
NC_000003.10	stim	40368766	-	111
NC_000003.10	stim	40988226	-	88
NC_000003.10	stim	42651204	-	122
NC_000003.10	stim	42832222	+	52
NC_000003.10	stim	43776007	+	255
NC_000003.10	stim	44355404	+	74
NC_000003.10	stim	44356157	-	176
NC_000003.10	stim	44375861	-	86
NC_000003.10	stim	44641423	-	204
NC_000003.10	stim	44681167	-	127
NC_000003.10	stim	45078678	+	184
NC_000003.10	stim	45081414	-	529
NC_000003.10	stim	46095598	+	294
NC_000003.10	stim	46127812	+	119
NC_000003.10	stim	46130882	-	228
NC_000003.10	stim	48271031	-	84
NC_000003.10	stim	48529250	+	73
NC_000003.10	stim	49736961	+	165
NC_000003.10	stim	50176402	-	73
NC_000003.10	stim	50192417	+	63
NC_000003.10	stim	50613695	+	88
NC_000003.10	stim	50624348	+	149
NC_000003.10	stim	52137281	+	113
NC_000003.10	stim	52163933	+	56
NC_000003.10	stim	52198337	-	128
NC_000003.10	stim	53006780	+	75
NC_000003.10	stim	53308779	-	58
NC_000003.10	stim	53356723	+	58
NC_000003.10	stim	53528638	+	88
NC_000003.10	stim	55070682	-	52
NC_000003.10	stim	55198659	-	51
NC_000003.10	stim	57016710	-	548
NC_000003.10	stim	57764643	+	157
NC_000003.10	stim	57930759	-	250
NC_000003.10	stim	57935779	+	64
NC_000003.10	stim	57944746	+	66
NC_000003.10	stim	58122650	-	266
NC_000003.10	stim	58432240	+	80
NC_000003.10	stim	67622982	-	63
NC_000003.10	stim	69214895	-	165
NC_000003.10	stim	69344437	+	90
NC_000003.10	stim	71300459	-	97
NC_000003.10	stim	71635941	+	307
NC_000003.10	stim	71649429	+	76
NC_000003.10	stim	72793115	+	159
NC_000003.10	stim	72854854	+	59
NC_000003.10	stim	73242769	+	108
NC_000003.10	stim	81849014	+	294
NC_000003.10	stim	87055011	-	53
NC_000003.10	stim	87358405	+	51
NC_000003.10	stim	88327902	-	67
NC_000003.10	stim	95175542	+	109
NC_000003.10	stim	95307935	+	50
NC_000003.10	stim	95314316	-	77
NC_000003.10	stim	95960530	+	75
NC_000003.10	stim	97125209	+	430
NC_000003.10	stim	99183648	-	50
NC_000003.10	stim	99214756	-	81
NC_000003.10	stim	101736380	+	60
NC_000003.10	stim	101910755	+	72
NC_000003.10	stim	102845853	-	168
NC_000003.10	stim	103383860	-	74
NC_000003.10	stim	106154168	-	71
NC_000003.10	stim	107085571	-	137
NC_000003.10	stim	107167131	+	53
NC_000003.10	stim	107332478	-	106
NC_000003.10	stim	109188995	-	58
NC_000003.10	stim	109195054	-	61
NC_000003.10	stim	109332858	+	74
NC_000003.10	stim	109679246	+	101
NC_000003.10	stim	113004037	-	55
NC_000003.10	stim	113004936	+	332
NC_000003.10	stim	113053330	-	63
NC_000003.10	stim	113106433	-	58
NC_000003.10	stim	113276817	+	148
NC_000003.10	stim	113328262	-	94
NC_000003.10	stim	114368272	-	54
NC_000003.10	stim	115337972	-	148
NC_000003.10	stim	115759099	-	66
NC_000003.10	stim	115759651	+	87
NC_000003.10	stim	116624800	-	51
NC_000003.10	stim	116638422	+	53
NC_000003.10	stim	116911729	+	59
NC_000003.10	stim	117006513	-	253
NC_000003.10	stim	118962315	-	95
NC_000003.10	stim	119732616	+	76
NC_000003.10	stim	119733518	+	64
NC_000003.10	stim	119750164	+	372
NC_000003.10	stim	120192654	+	160
NC_000003.10	stim	120524741	-	53
NC_000003.10	stim	121355124	-	212
NC_000003.10	stim	121619098	+	69
NC_000003.10	stim	121813849	-	53
NC_000003.10	stim	123765855	+	1006
NC_000003.10	stim	123774643	-	106
NC_000003.10	stim	123881699	+	77
NC_000003.10	stim	123882348	-	129
NC_000003.10	stim	123995763	-	273
NC_000003.10	stim	124281211	-	99
NC_000003.10	stim	125630736	-	77
NC_000003.10	stim	125754003	-	63
NC_000003.10	stim	126225882	+	105
NC_000003.10	stim	126281368	-	65
NC_000003.10	stim	126318389	+	74
NC_000003.10	stim	126327526	-	1476
NC_000003.10	stim	126330679	+	123
NC_000003.10	stim	127411931	+	123
NC_000003.10	stim	129155315	-	60
NC_000003.10	stim	129314121	+	106
NC_000003.10	stim	129751014	-	470
NC_000003.10	stim	130255272	-	551
NC_000003.10	stim	130447278	+	971
NC_000003.10	stim	131110193	+	56
NC_000003.10	stim	132274558	+	164
NC_000003.10	stim	133743727	-	11608
NC_000003.10	stim	133789448	-	64
NC_000003.10	stim	135210396	-	126
NC_000003.10	stim	137806640	-	70
NC_000003.10	stim	137954005	+	74
NC_000003.10	stim	139148138	+	166
NC_000003.10	stim	139551747	-	129
NC_000003.10	stim	139567708	+	82
NC_000003.10	stim	140143069	-	173
NC_000003.10	stim	142533401	-	84
NC_000003.10	stim	144178304	+	50
NC_000003.10	stim	147367615	-	104
NC_000003.10	stim	147451715	+	328
NC_000003.10	stim	147705233	-	70
NC_000003.10	stim	147744031	+	393
NC_000003.10	stim	147745098	-	298
NC_000003.10	stim	149101662	+	78
NC_000003.10	stim	149654190	-	142
NC_000003.10	stim	149881011	+	97
NC_000003.10	stim	150330511	+	78
NC_000003.10	stim	150380768	-	56
NC_000003.10	stim	150425765	+	58
NC_000003.10	stim	150473759	+	55
NC_000003.10	stim	150500798	+	78
NC_000003.10	stim	150540675	+	312
NC_000003.10	stim	150544628	+	68
NC_000003.10	stim	150574369	-	127
NC_000003.10	stim	150588676	-	59
NC_000003.10	stim	150776891	-	55
NC_000003.10	stim	150953030	+	57
NC_000003.10	stim	151041749	-	68
NC_000003.10	stim	151501575	-	82
NC_000003.10	stim	151509187	-	57
NC_000003.10	stim	151520600	-	105
NC_000003.10	stim	151572422	+	51
NC_000003.10	stim	152505693	-	76
NC_000003.10	stim	152520348	+	87
NC_000003.10	stim	152777299	+	79
NC_000003.10	stim	152971702	-	142
NC_000003.10	stim	153467210	-	53
NC_000003.10	stim	157055007	-	58
NC_000003.10	stim	158360714	-	245
NC_000003.10	stim	158361301	+	118
NC_000003.10	stim	158375459	-	1586
NC_000003.10	stim	159845206	-	229
NC_000003.10	stim	159886405	-	133
NC_000003.10	stim	159913885	+	53
NC_000003.10	stim	159923773	-	138
NC_000003.10	stim	160966346	+	80
NC_000003.10	stim	160967385	-	83
NC_000003.10	stim	161003503	-	56
NC_000003.10	stim	161599632	-	80
NC_000003.10	stim	161866851	+	56
NC_000003.10	stim	161895019	-	121
NC_000003.10	stim	161896491	-	264
NC_000003.10	stim	161898723	-	210
NC_000003.10	stim	165273848	-	50
NC_000003.10	stim	166033932	+	131
NC_000003.10	stim	170510124	-	77
NC_000003.10	stim	171228047	+	81
NC_000003.10	stim	171434107	-	76
NC_000003.10	stim	171671408	-	135
NC_000003.10	stim	172070654	+	52
NC_000003.10	stim	172199115	-	57
NC_000003.10	stim	172392981	+	317
NC_000003.10	stim	172462135	+	172
NC_000003.10	stim	173012233	-	74
NC_000003.10	stim	173050203	+	192
NC_000003.10	stim	173052356	-	52
NC_000003.10	stim	173075083	-	133
NC_000003.10	stim	173167929	-	50
NC_000003.10	stim	173196952	+	50
NC_000003.10	stim	173335012	+	53
NC_000003.10	stim	173341154	+	71
NC_000003.10	stim	173742646	-	143
NC_000003.10	stim	173763546	+	143
NC_000003.10	stim	173787067	-	252
NC_000003.10	stim	174057825	-	473
NC_000003.10	stim	177548134	+	63
NC_000003.10	stim	178546281	+	112
NC_000003.10	stim	178560549	+	76
NC_000003.10	stim	178597478	+	158
NC_000003.10	stim	178621193	-	50
NC_000003.10	stim	178649964	+	162
NC_000003.10	stim	178650359	-	100
NC_000003.10	stim	178679109	-	62
NC_000003.10	stim	178790667	+	56
NC_000003.10	stim	178796945	-	78
NC_000003.10	stim	178815654	+	730
NC_000003.10	stim	178931430	-	138
NC_000003.10	stim	178945541	+	128
NC_000003.10	stim	178947342	+	278
NC_000003.10	stim	178959952	+	202
NC_000003.10	stim	179010828	+	59
NC_000003.10	stim	179371358	+	60
NC_000003.10	stim	181803443	+	87
NC_000003.10	stim	183051944	+	83
NC_000003.10	stim	184453504	+	67
NC_000003.10	stim	185072172	+	136
NC_000003.10	stim	185085392	+	52
NC_000003.10	stim	185519925	+	55
NC_000003.10	stim	185569017	-	50
NC_000003.10	stim	185578433	+	1251
NC_000003.10	stim	185714373	+	66
NC_000003.10	stim	186674153	-	123
NC_000003.10	stim	186737963	+	481
NC_000003.10	stim	186756650	-	201
NC_000003.10	stim	188177942	+	320
NC_000003.10	stim	188180534	-	65
NC_000003.10	stim	188939399	-	78
NC_000003.10	stim	188945948	+	1274
NC_000003.10	stim	189042175	+	68
NC_000003.10	stim	189155973	+	52
NC_000003.10	stim	189165447	-	74
NC_000003.10	stim	189169529	+	56
NC_000003.10	stim	189261835	-	53
NC_000003.10	stim	189365042	-	91
NC_000003.10	stim	189495747	-	97
NC_000003.10	stim	190468561	-	113
NC_000003.10	stim	190505025	+	56
NC_000003.10	stim	190659208	+	87
NC_000003.10	stim	190785377	-	82
NC_000003.10	stim	190789079	-	66
NC_000003.10	stim	190973758	+	56
NC_000003.10	stim	190982105	+	275
NC_000003.10	stim	191109375	-	51
NC_000003.10	stim	191128896	-	962
NC_000003.10	stim	191138380	-	127
NC_000003.10	stim	191385919	+	246
NC_000003.10	stim	191546184	+	137
NC_000003.10	stim	191570493	-	52
NC_000003.10	stim	191584932	+	56
NC_000003.10	stim	191734261	-	140
NC_000003.10	stim	191767017	+	200
NC_000003.10	stim	194592513	+	64
NC_000003.10	stim	194793669	+	51
NC_000003.10	stim	195290211	-	77
NC_000003.10	stim	195377918	-	103
NC_000003.10	stim	195497126	-	53
NC_000003.10	stim	195723720	+	200
NC_000003.10	stim	195724787	-	56
NC_000003.10	stim	195729309	+	92
NC_000003.10	stim	195763566	-	97
NC_000003.10	stim	195786054	+	84
NC_000003.10	stim	197249081	+	58
NC_000003.10	stim	197375014	-	94
NC_000003.10	stim	197486042	-	128
NC_000003.10	stim	197589856	-	188
NC_000003.10	stim	197643605	+	59
NC_000003.10	stim	198004625	-	53
NC_000003.10	stim	198054106	+	120
NC_000003.10	stim	198218671	+	87
NC_000003.10	stim	198400425	-	79
NC_000004.10	stim	1698970	+	58
NC_000004.10	stim	2384500	-	290
NC_000004.10	stim	2768159	+	87
NC_000004.10	stim	3015047	-	54
NC_000004.10	stim	3317810	-	67
NC_000004.10	stim	7075106	+	197
NC_000004.10	stim	8152717	-	201
NC_000004.10	stim	8154031	-	92
NC_000004.10	stim	8295991	+	72
NC_000004.10	stim	8456023	-	64
NC_000004.10	stim	12658803	+	128
NC_000004.10	stim	13373366	-	109
NC_000004.10	stim	13959935	+	147
NC_000004.10	stim	15334409	+	59
NC_000004.10	stim	22074097	+	155
NC_000004.10	stim	24987552	+	87
NC_000004.10	stim	30148316	+	133
NC_000004.10	stim	30368303	+	199
NC_000004.10	stim	30477876	+	113
NC_000004.10	stim	33783472	-	151
NC_000004.10	stim	33859335	-	51
NC_000004.10	stim	33859705	-	58
NC_000004.10	stim	33860517	+	465
NC_000004.10	stim	36028372	-	89
NC_000004.10	stim	37344829	+	56
NC_000004.10	stim	37987089	-	110
NC_000004.10	stim	38292532	-	107
NC_000004.10	stim	38345353	+	82
NC_000004.10	stim	38351264	+	104
NC_000004.10	stim	39206156	+	60
NC_000004.10	stim	39218459	+	97
NC_000004.10	stim	39373916	-	50
NC_000004.10	stim	39534142	-	86
NC_000004.10	stim	40252657	-	137
NC_000004.10	stim	40326745	+	80
NC_000004.10	stim	41076153	+	57
NC_000004.10	stim	41204561	+	52
NC_000004.10	stim	41454653	-	64
NC_000004.10	stim	41631405	-	50
NC_000004.10	stim	42429413	-	119
NC_000004.10	stim	45172469	-	64
NC_000004.10	stim	47222077	-	52
NC_000004.10	stim	47924540	-	88
NC_000004.10	stim	48423548	-	75
NC_000004.10	stim	48794471	+	51
NC_000004.10	stim	48803335	+	51
NC_000004.10	stim	48845970	+	127
NC_000004.10	stim	48846490	+	149
NC_000004.10	stim	48847601	+	53
NC_000004.10	stim	48851739	+	77
NC_000004.10	stim	49347503	+	132
NC_000004.10	stim	49350473	-	85
NC_000004.10	stim	49354427	+	64
NC_000004.10	stim	54628409	+	108
NC_000004.10	stim	56464699	+	162
NC_000004.10	stim	56509710	+	76
NC_000004.10	stim	57639145	+	54
NC_000004.10	stim	57641963	-	143
NC_000004.10	stim	67946894	-	127
NC_000004.10	stim	67948140	+	237
NC_000004.10	stim	67948482	-	121
NC_000004.10	stim	67949092	-	63
NC_000004.10	stim	68005312	-	50
NC_000004.10	stim	68270221	+	104
NC_000004.10	stim	75180936	+	96
NC_000004.10	stim	75188878	-	1123
NC_000004.10	stim	75193893	-	56
NC_000004.10	stim	75194237	-	55
NC_000004.10	stim	77182534	+	77
NC_000004.10	stim	78184111	-	279
NC_000004.10	stim	79692740	-	51
NC_000004.10	stim	79770586	+	61
NC_000004.10	stim	87971566	+	59
NC_000004.10	stim	88451398	-	104
NC_000004.10	stim	89749737	+	63
NC_000004.10	stim	89752647	-	55
NC_000004.10	stim	92204855	-	166
NC_000004.10	stim	92240521	+	443
NC_000004.10	stim	93739409	+	56
NC_000004.10	stim	101969682	+	81
NC_000004.10	stim	103154294	-	149
NC_000004.10	stim	103527385	+	109
NC_000004.10	stim	103551710	+	143
NC_000004.10	stim	103568435	+	60
NC_000004.10	stim	103569832	-	129
NC_000004.10	stim	103579589	+	54
NC_000004.10	stim	103875648	+	97
NC_000004.10	stim	107104299	-	58
NC_000004.10	stim	107456357	+	68
NC_000004.10	stim	107506387	-	213
NC_000004.10	stim	108689041	+	208
NC_000004.10	stim	109003506	+	263
NC_000004.10	stim	109915619	+	202
NC_000004.10	stim	112822541	+	94
NC_000004.10	stim	113437947	+	941
NC_000004.10	stim	114552215	+	81
NC_000004.10	stim	114586206	+	454
NC_000004.10	stim	114586715	+	61
NC_000004.10	stim	114609080	-	52
NC_000004.10	stim	124047674	+	172
NC_000004.10	stim	124339173	+	98
NC_000004.10	stim	124951237	+	53
NC_000004.10	stim	125454635	+	56
NC_000004.10	stim	125772556	+	50
NC_000004.10	stim	126045761	-	54
NC_000004.10	stim	129011446	+	158
NC_000004.10	stim	129464545	-	74
NC_000004.10	stim	129657834	+	135
NC_000004.10	stim	135343555	-	84
NC_000004.10	stim	135511695	-	355
NC_000004.10	stim	136649046	-	86
NC_000004.10	stim	139101920	-	103
NC_000004.10	stim	140155361	+	123
NC_000004.10	stim	140318665	+	120
NC_000004.10	stim	140560210	-	56
NC_000004.10	stim	142729161	-	95
NC_000004.10	stim	142788747	+	64
NC_000004.10	stim	142794861	-	285
NC_000004.10	stim	143231906	-	90
NC_000004.10	stim	144503181	-	64
NC_000004.10	stim	144866063	+	172
NC_000004.10	stim	146420379	+	69
NC_000004.10	stim	146948934	+	134
NC_000004.10	stim	148502541	+	107
NC_000004.10	stim	148718841	+	81
NC_000004.10	stim	150339015	+	51
NC_000004.10	stim	153991148	-	57
NC_000004.10	stim	154374497	-	138
NC_000004.10	stim	154485997	+	70
NC_000004.10	stim	159456960	+	60
NC_000004.10	stim	159680931	-	81
NC_000004.10	stim	164526575	+	67
NC_000004.10	stim	167153380	+	200
NC_000004.10	stim	169476572	+	66
NC_000004.10	stim	170437065	+	203
NC_000004.10	stim	170724283	+	1029
NC_000004.10	stim	171245191	+	74
NC_000004.10	stim	175477103	+	178
NC_000004.10	stim	175596482	-	64
NC_000004.10	stim	177493801	-	183
NC_000004.10	stim	177657153	+	120
NC_000004.10	stim	183366451	+	84
NC_000004.10	stim	184507321	+	655
NC_000004.10	stim	185426478	+	61
NC_000004.10	stim	185497642	-	208
NC_000004.10	stim	185632942	-	233
NC_000004.10	stim	189587306	+	191
NC_000005.8	stim	229810	-	350
NC_000005.8	stim	324483	+	61
NC_000005.8	stim	816164	+	91
NC_000005.8	stim	965737	+	77
NC_000005.8	stim	972667	-	87
NC_000005.8	stim	1490703	-	73
NC_000005.8	stim	1575758	-	64
NC_000005.8	stim	1596110	-	481
NC_000005.8	stim	5393589	+	92
NC_000005.8	stim	5404661	+	64
NC_000005.8	stim	5475452	+	583
NC_000005.8	stim	6212307	-	114
NC_000005.8	stim	8510508	-	57
NC_000005.8	stim	10286829	+	154
NC_000005.8	stim	10337284	+	54
NC_000005.8	stim	10363688	+	64
NC_000005.8	stim	10420161	-	231
NC_000005.8	stim	10538695	-	77
NC_000005.8	stim	10540813	+	178
NC_000005.8	stim	10604635	-	143
NC_000005.8	stim	10643949	-	67
NC_000005.8	stim	10649081	-	309
NC_000005.8	stim	10654640	+	66
NC_000005.8	stim	10681148	+	59
NC_000005.8	stim	10756231	-	82
NC_000005.8	stim	10778183	-	54
NC_000005.8	stim	13431392	-	52
NC_000005.8	stim	14089420	+	54
NC_000005.8	stim	14161830	-	64
NC_000005.8	stim	14209887	-	68
NC_000005.8	stim	14210384	-	428
NC_000005.8	stim	14243586	+	128
NC_000005.8	stim	14321486	+	53
NC_000005.8	stim	14780671	+	55
NC_000005.8	stim	15061802	-	241
NC_000005.8	stim	15062703	+	78
NC_000005.8	stim	16158171	+	57
NC_000005.8	stim	16709828	+	69
NC_000005.8	stim	16868706	+	63
NC_000005.8	stim	16942994	-	62
NC_000005.8	stim	16947754	+	116
NC_000005.8	stim	17269426	+	74
NC_000005.8	stim	17302557	+	106
NC_000005.8	stim	17358343	-	156
NC_000005.8	stim	17359287	+	187
NC_000005.8	stim	17394180	-	900
NC_000005.8	stim	17431593	-	76
NC_000005.8	stim	17727962	-	70
NC_000005.8	stim	17932693	+	80
NC_000005.8	stim	19641994	+	110
NC_000005.8	stim	21610488	-	71
NC_000005.8	stim	21725616	+	61
NC_000005.8	stim	21737377	+	195
NC_000005.8	stim	23484356	-	122
NC_000005.8	stim	24308900	+	307
NC_000005.8	stim	24575658	-	483
NC_000005.8	stim	24583157	-	51
NC_000005.8	stim	24625908	-	62
NC_000005.8	stim	24678108	-	93
NC_000005.8	stim	24768202	-	67
NC_000005.8	stim	24778489	+	91
NC_000005.8	stim	24824818	-	70
NC_000005.8	stim	24868068	+	68
NC_000005.8	stim	25520432	-	61
NC_000005.8	stim	27277859	-	80
NC_000005.8	stim	27439224	-	133
NC_000005.8	stim	27738461	-	66
NC_000005.8	stim	27744681	+	77
NC_000005.8	stim	27998293	-	57
NC_000005.8	stim	29276414	-	50
NC_000005.8	stim	29298760	-	112
NC_000005.8	stim	29299886	+	162
NC_000005.8	stim	29624356	+	126
NC_000005.8	stim	30135643	-	73
NC_000005.8	stim	32093478	+	104
NC_000005.8	stim	32095860	+	57
NC_000005.8	stim	32229669	+	182
NC_000005.8	stim	32384113	+	94
NC_000005.8	stim	32427037	+	54
NC_000005.8	stim	32804149	-	103
NC_000005.8	stim	32821960	-	87
NC_000005.8	stim	32978440	+	54
NC_000005.8	stim	33110679	-	270
NC_000005.8	stim	33184185	+	87
NC_000005.8	stim	33235091	+	180
NC_000005.8	stim	33349181	+	459
NC_000005.8	stim	33357048	+	62
NC_000005.8	stim	33406160	-	60
NC_000005.8	stim	33476690	+	502
NC_000005.8	stim	34281971	+	61
NC_000005.8	stim	34950629	-	399
NC_000005.8	stim	35887368	+	68
NC_000005.8	stim	35893840	-	64
NC_000005.8	stim	35920121	-	379
NC_000005.8	stim	36187873	-	54
NC_000005.8	stim	36278230	+	54
NC_000005.8	stim	36453792	-	57
NC_000005.8	stim	36454224	+	134
NC_000005.8	stim	36693592	+	74
NC_000005.8	stim	36700834	-	444
NC_000005.8	stim	36702997	-	67
NC_000005.8	stim	36703910	+	85
NC_000005.8	stim	36906430	-	50
NC_000005.8	stim	37308592	-	78
NC_000005.8	stim	37449033	+	51
NC_000005.8	stim	37530814	-	63
NC_000005.8	stim	38477781	+	84
NC_000005.8	stim	38502465	-	68
NC_000005.8	stim	38670996	+	80
NC_000005.8	stim	38775002	+	144
NC_000005.8	stim	38775419	+	69
NC_000005.8	stim	38819115	+	84
NC_000005.8	stim	38842765	-	156
NC_000005.8	stim	38843594	-	1175
NC_000005.8	stim	38844214	-	71
NC_000005.8	stim	38852374	-	63
NC_000005.8	stim	38872020	-	97
NC_000005.8	stim	38881787	-	217
NC_000005.8	stim	38908303	+	54
NC_000005.8	stim	39113013	-	67
NC_000005.8	stim	39136860	-	56
NC_000005.8	stim	39174074	-	190
NC_000005.8	stim	39174944	+	62
NC_000005.8	stim	39203304	-	165
NC_000005.8	stim	39435544	-	510
NC_000005.8	stim	39447057	+	50
NC_000005.8	stim	39460891	+	61
NC_000005.8	stim	39495146	-	98
NC_000005.8	stim	39497406	+	69
NC_000005.8	stim	39534417	-	125
NC_000005.8	stim	40134730	+	79
NC_000005.8	stim	40369554	+	55
NC_000005.8	stim	40554446	-	51
NC_000005.8	stim	40710757	-	64
NC_000005.8	stim	40714581	-	155
NC_000005.8	stim	40725506	+	55
NC_000005.8	stim	40791915	-	55
NC_000005.8	stim	40871158	+	101
NC_000005.8	stim	41079768	-	50
NC_000005.8	stim	41879478	-	172
NC_000005.8	stim	41906357	+	52
NC_000005.8	stim	42923175	-	68
NC_000005.8	stim	42948283	+	80
NC_000005.8	stim	42986636	-	99
NC_000005.8	stim	43029244	-	400
NC_000005.8	stim	43031004	+	110
NC_000005.8	stim	43053929	+	79
NC_000005.8	stim	43056099	+	438
NC_000005.8	stim	43076252	-	1404
NC_000005.8	stim	43100890	-	77
NC_000005.8	stim	43425718	-	58
NC_000005.8	stim	43468492	-	79
NC_000005.8	stim	44574661	+	62
NC_000005.8	stim	44582402	+	50
NC_000005.8	stim	44601926	-	50
NC_000005.8	stim	44805643	-	55
NC_000005.8	stim	44806762	+	89
NC_000005.8	stim	44819687	-	78
NC_000005.8	stim	44956483	+	116
NC_000005.8	stim	50431285	-	309
NC_000005.8	stim	52681392	+	67
NC_000005.8	stim	52694385	+	115
NC_000005.8	stim	52750652	-	52
NC_000005.8	stim	52757346	-	75
NC_000005.8	stim	54932337	+	131
NC_000005.8	stim	55326781	+	122
NC_000005.8	stim	55455666	-	172
NC_000005.8	stim	55504094	+	100
NC_000005.8	stim	55865906	+	82
NC_000005.8	stim	56284808	+	121
NC_000005.8	stim	56336600	-	65
NC_000005.8	stim	56339091	+	67
NC_000005.8	stim	57701555	-	223
NC_000005.8	stim	58218475	-	54
NC_000005.8	stim	58482862	+	75
NC_000005.8	stim	58608849	-	85
NC_000005.8	stim	59077034	+	106
NC_000005.8	stim	59122082	+	55
NC_000005.8	stim	59206540	+	65
NC_000005.8	stim	60781946	+	179
NC_000005.8	stim	60906916	+	83
NC_000005.8	stim	60990236	+	81
NC_000005.8	stim	61637475	-	640
NC_000005.8	stim	62594047	-	90
NC_000005.8	stim	64408246	+	208
NC_000005.8	stim	66538733	-	52
NC_000005.8	stim	70933368	-	55
NC_000005.8	stim	71484334	-	51
NC_000005.8	stim	73647106	-	90
NC_000005.8	stim	73722561	+	87
NC_000005.8	stim	76155296	-	74
NC_000005.8	stim	77103084	+	106
NC_000005.8	stim	77225340	+	128
NC_000005.8	stim	77347611	+	82
NC_000005.8	stim	81737991	+	51
NC_000005.8	stim	83349493	+	159
NC_000005.8	stim	83725642	+	163
NC_000005.8	stim	85949397	-	68
NC_000005.8	stim	90263800	+	252
NC_000005.8	stim	90314933	+	56
NC_000005.8	stim	90458193	+	62
NC_000005.8	stim	90544525	+	82
NC_000005.8	stim	90550932	+	59
NC_000005.8	stim	90611750	-	70
NC_000005.8	stim	90612321	+	197
NC_000005.8	stim	92721004	-	63
NC_000005.8	stim	93784416	-	72
NC_000005.8	stim	93831519	+	52
NC_000005.8	stim	94486909	-	54
NC_000005.8	stim	95028931	+	182
NC_000005.8	stim	95059938	-	209
NC_000005.8	stim	95074036	-	67
NC_000005.8	stim	95090467	+	146
NC_000005.8	stim	95220625	+	119
NC_000005.8	stim	95444969	+	76
NC_000005.8	stim	95834906	+	50
NC_000005.8	stim	95854336	-	121
NC_000005.8	stim	95871653	-	349
NC_000005.8	stim	98292927	+	70
NC_000005.8	stim	99264144	+	65
NC_000005.8	stim	100467496	-	74
NC_000005.8	stim	100788589	+	87
NC_000005.8	stim	102421234	-	70
NC_000005.8	stim	102483804	-	58
NC_000005.8	stim	102761856	-	200
NC_000005.8	stim	102836689	+	62
NC_000005.8	stim	102925725	-	56
NC_000005.8	stim	106831992	-	56
NC_000005.8	stim	106873933	-	75
NC_000005.8	stim	106906723	+	65
NC_000005.8	stim	108662991	+	112
NC_000005.8	stim	111058019	+	53
NC_000005.8	stim	111111956	-	112
NC_000005.8	stim	112327621	+	51
NC_000005.8	stim	114783614	+	165
NC_000005.8	stim	114824193	+	356
NC_000005.8	stim	116103653	+	70
NC_000005.8	stim	118686909	+	81
NC_000005.8	stim	119502869	-	454
NC_000005.8	stim	121136112	-	53
NC_000005.8	stim	121842758	+	51
NC_000005.8	stim	121879987	-	61
NC_000005.8	stim	122118214	+	102
NC_000005.8	stim	122489764	-	62
NC_000005.8	stim	122661750	+	58
NC_000005.8	stim	125718069	-	206
NC_000005.8	stim	125810449	+	390
NC_000005.8	stim	125877849	+	113
NC_000005.8	stim	127653868	+	52
NC_000005.8	stim	129913537	+	134
NC_000005.8	stim	131753405	-	57
NC_000005.8	stim	131778817	+	101
NC_000005.8	stim	131791201	-	615
NC_000005.8	stim	131854489	-	1540
NC_000005.8	stim	131855781	-	60
NC_000005.8	stim	131859451	+	1138
NC_000005.8	stim	131859939	-	253
NC_000005.8	stim	131860657	-	1490
NC_000005.8	stim	131861481	-	154
NC_000005.8	stim	132335955	-	481
NC_000005.8	stim	133734728	+	83
NC_000005.8	stim	133918192	+	59
NC_000005.8	stim	134022393	+	83
NC_000005.8	stim	134288167	+	55
NC_000005.8	stim	134394126	+	50
NC_000005.8	stim	134917664	+	164
NC_000005.8	stim	137827519	+	135
NC_000005.8	stim	138259939	-	98
NC_000005.8	stim	138626377	-	74
NC_000005.8	stim	138842527	+	70
NC_000005.8	stim	138995628	+	102
NC_000005.8	stim	140294848	+	50
NC_000005.8	stim	140920718	+	194
NC_000005.8	stim	141073507	+	51
NC_000005.8	stim	141360611	-	58
NC_000005.8	stim	141416888	-	374
NC_000005.8	stim	141418125	+	84
NC_000005.8	stim	141806598	-	73
NC_000005.8	stim	142863387	+	55
NC_000005.8	stim	142922917	+	149
NC_000005.8	stim	142945955	-	217
NC_000005.8	stim	142955298	+	61
NC_000005.8	stim	143397783	-	192
NC_000005.8	stim	145402536	-	118
NC_000005.8	stim	145563006	-	75
NC_000005.8	stim	145806897	+	60
NC_000005.8	stim	147539234	-	77
NC_000005.8	stim	148396942	-	52
NC_000005.8	stim	148400380	+	187
NC_000005.8	stim	148845603	+	112
NC_000005.8	stim	148957523	-	51
NC_000005.8	stim	149493234	+	157
NC_000005.8	stim	149901889	-	160
NC_000005.8	stim	153362005	-	63
NC_000005.8	stim	153831126	+	90
NC_000005.8	stim	153884785	+	87
NC_000005.8	stim	154052130	+	52
NC_000005.8	stim	156582240	+	66
NC_000005.8	stim	158538757	+	50
NC_000005.8	stim	158600256	-	54
NC_000005.8	stim	159404111	-	54
NC_000005.8	stim	159525983	-	329
NC_000005.8	stim	160846874	-	62
NC_000005.8	stim	161685181	-	246
NC_000005.8	stim	162033511	-	77
NC_000005.8	stim	163324337	-	73
NC_000005.8	stim	166644288	-	73
NC_000005.8	stim	167674529	-	67
NC_000005.8	stim	167940875	-	203
NC_000005.8	stim	171462713	-	113
NC_000005.8	stim	172074706	-	62
NC_000005.8	stim	172230108	-	56
NC_000005.8	stim	172411570	-	58
NC_000005.8	stim	172415983	+	468
NC_000005.8	stim	173215465	-	97
NC_000005.8	stim	173244562	-	76
NC_000005.8	stim	173715110	-	97
NC_000005.8	stim	173770462	+	84
NC_000005.8	stim	175748488	-	91
NC_000005.8	stim	176007259	-	62
NC_000005.8	stim	176144044	-	173
NC_000005.8	stim	177592476	+	69
NC_000005.8	stim	179690439	-	95
NC_000005.8	stim	179801265	-	56
NC_000006.10	stim	237305	-	50
NC_000006.10	stim	786813	-	60
NC_000006.10	stim	1431112	-	62
NC_000006.10	stim	1472542	+	153
NC_000006.10	stim	1840467	+	53
NC_000006.10	stim	2182470	+	97
NC_000006.10	stim	2473005	-	71
NC_000006.10	stim	2579753	-	160
NC_000006.10	stim	2787240	+	97
NC_000006.10	stim	2803117	+	62
NC_000006.10	stim	2922203	-	62
NC_000006.10	stim	2925537	+	665
NC_000006.10	stim	2931314	+	54
NC_000006.10	stim	2933925	+	54
NC_000006.10	stim	2935017	-	127
NC_000006.10	stim	3014128	+	76
NC_000006.10	stim	3461536	-	65
NC_000006.10	stim	3462731	+	343
NC_000006.10	stim	4071421	-	137
NC_000006.10	stim	4268300	-	70
NC_000006.10	stim	4304053	+	50
NC_000006.10	stim	5487184	+	151
NC_000006.10	stim	6627635	+	203
NC_000006.10	stim	6645059	-	58
NC_000006.10	stim	6756792	-	61
NC_000006.10	stim	6801930	-	113
NC_000006.10	stim	6802654	-	222
NC_000006.10	stim	6817899	+	125
NC_000006.10	stim	6821287	+	54
NC_000006.10	stim	6824276	-	147
NC_000006.10	stim	6829753	-	294
NC_000006.10	stim	6830868	-	66
NC_000006.10	stim	7258550	-	485
NC_000006.10	stim	7643533	-	67
NC_000006.10	stim	7920250	+	56
NC_000006.10	stim	8928652	-	83
NC_000006.10	stim	10141608	-	52
NC_000006.10	stim	10414242	-	50
NC_000006.10	stim	10422437	-	92
NC_000006.10	stim	10512048	-	53
NC_000006.10	stim	10549633	+	64
NC_000006.10	stim	10560282	-	58
NC_000006.10	stim	11120111	+	55
NC_000006.10	stim	11315526	+	50
NC_000006.10	stim	11740619	-	65
NC_000006.10	stim	15670269	+	77
NC_000006.10	stim	16746016	-	86
NC_000006.10	stim	17058692	+	53
NC_000006.10	stim	17815237	+	112
NC_000006.10	stim	18016057	-	79
NC_000006.10	stim	18373088	+	109
NC_000006.10	stim	18496381	+	60
NC_000006.10	stim	19580491	-	96
NC_000006.10	stim	19798771	+	131
NC_000006.10	stim	19823522	+	311
NC_000006.10	stim	20380904	-	60
NC_000006.10	stim	20954979	+	100
NC_000006.10	stim	21492665	+	109
NC_000006.10	stim	21914964	+	53
NC_000006.10	stim	24931157	-	67
NC_000006.10	stim	24987724	-	150
NC_000006.10	stim	25077629	-	57
NC_000006.10	stim	25287779	+	226
NC_000006.10	stim	26129302	-	79
NC_000006.10	stim	26231368	+	62
NC_000006.10	stim	26393816	+	63
NC_000006.10	stim	26394833	-	58
NC_000006.10	stim	26420082	+	66
NC_000006.10	stim	26685531	+	116
NC_000006.10	stim	27233843	+	250
NC_000006.10	stim	27723880	-	166
NC_000006.10	stim	27938681	+	107
NC_000006.10	stim	28749541	-	101
NC_000006.10	stim	28998049	+	232
NC_000006.10	stim	29017342	+	50
NC_000006.10	stim	29628579	-	85
NC_000006.10	stim	30205781	+	265
NC_000006.10	stim	30211801	-	87
NC_000006.10	stim	30232086	+	53
NC_000006.10	stim	30565140	-	1913
NC_000006.10	stim	30757957	-	74
NC_000006.10	stim	30763554	+	58
NC_000006.10	stim	30845556	+	51
NC_000006.10	stim	30857753	+	50
NC_000006.10	stim	30904319	-	76
NC_000006.10	stim	30953613	-	67
NC_000006.10	stim	31148573	-	251
NC_000006.10	stim	31910403	-	94
NC_000006.10	stim	32003474	+	52
NC_000006.10	stim	32021738	-	156
NC_000006.10	stim	32902918	-	58
NC_000006.10	stim	32914576	+	73
NC_000006.10	stim	32919877	-	249
NC_000006.10	stim	32920409	-	50
NC_000006.10	stim	32929591	+	939
NC_000006.10	stim	32959759	-	61
NC_000006.10	stim	33494229	+	73
NC_000006.10	stim	33655878	+	124
NC_000006.10	stim	34466564	-	69
NC_000006.10	stim	35677540	-	158
NC_000006.10	stim	35887105	+	109
NC_000006.10	stim	36365671	+	53
NC_000006.10	stim	36423535	-	439
NC_000006.10	stim	36751932	+	59
NC_000006.10	stim	36756368	+	52
NC_000006.10	stim	37005486	-	50
NC_000006.10	stim	37178663	-	76
NC_000006.10	stim	37210593	-	142
NC_000006.10	stim	37318370	+	209
NC_000006.10	stim	37575618	+	58
NC_000006.10	stim	37775865	-	202
NC_000006.10	stim	37867441	+	68
NC_000006.10	stim	42176353	+	131
NC_000006.10	stim	42233921	+	68
NC_000006.10	stim	42266748	-	341
NC_000006.10	stim	42478020	+	330
NC_000006.10	stim	42547071	-	92
NC_000006.10	stim	43250330	+	135
NC_000006.10	stim	44087985	+	60
NC_000006.10	stim	44128447	-	116
NC_000006.10	stim	44134433	-	59
NC_000006.10	stim	45521715	-	60
NC_000006.10	stim	45530222	+	84
NC_000006.10	stim	46007069	+	85
NC_000006.10	stim	46025139	+	103
NC_000006.10	stim	46088592	+	51
NC_000006.10	stim	46088865	+	52
NC_000006.10	stim	47110948	+	54
NC_000006.10	stim	47210571	+	59
NC_000006.10	stim	47211684	-	202
NC_000006.10	stim	47490631	+	88
NC_000006.10	stim	48211573	-	197
NC_000006.10	stim	48851003	+	110
NC_000006.10	stim	48903193	-	130
NC_000006.10	stim	50015832	-	70
NC_000006.10	stim	52244767	+	79
NC_000006.10	stim	52490473	+	84
NC_000006.10	stim	52495138	-	215
NC_000006.10	stim	53286709	-	665
NC_000006.10	stim	53437809	+	71
NC_000006.10	stim	54026993	+	77
NC_000006.10	stim	54308793	-	133
NC_000006.10	stim	54820068	+	105
NC_000006.10	stim	55686350	-	75
NC_000006.10	stim	55731558	-	89
NC_000006.10	stim	56132726	-	78
NC_000006.10	stim	56271448	-	50
NC_000006.10	stim	56354729	-	56
NC_000006.10	stim	56410484	-	362
NC_000006.10	stim	56688016	-	83
NC_000006.10	stim	56911597	-	411
NC_000006.10	stim	58881828	-	82
NC_000006.10	stim	58882547	+	91
NC_000006.10	stim	58882947	+	75
NC_000006.10	stim	58883338	-	70
NC_000006.10	stim	58884187	+	64
NC_000006.10	stim	58884819	-	347
NC_000006.10	stim	58885205	+	349
NC_000006.10	stim	58885650	-	444
NC_000006.10	stim	58886275	+	472
NC_000006.10	stim	58887002	+	415
NC_000006.10	stim	58887784	-	84
NC_000006.10	stim	64295759	-	115
NC_000006.10	stim	64334262	+	74
NC_000006.10	stim	71165612	+	96
NC_000006.10	stim	71616313	-	129
NC_000006.10	stim	74331442	+	71
NC_000006.10	stim	74621718	-	61
NC_000006.10	stim	75949719	-	54
NC_000006.10	stim	77607463	-	58
NC_000006.10	stim	78064793	-	59
NC_000006.10	stim	78223242	-	82
NC_000006.10	stim	83026974	-	97
NC_000006.10	stim	83246198	-	135
NC_000006.10	stim	84197883	+	60
NC_000006.10	stim	84625966	-	126
NC_000006.10	stim	84994027	+	153
NC_000006.10	stim	85613896	-	57
NC_000006.10	stim	86249652	+	162
NC_000006.10	stim	86265226	+	52
NC_000006.10	stim	89815000	-	174
NC_000006.10	stim	89816809	+	111
NC_000006.10	stim	91135702	+	67
NC_000006.10	stim	91201863	+	50
NC_000006.10	stim	91225022	+	66
NC_000006.10	stim	93022030	-	64
NC_000006.10	stim	93096076	-	57
NC_000006.10	stim	98502727	-	235
NC_000006.10	stim	100785725	-	101
NC_000006.10	stim	100838081	-	59
NC_000006.10	stim	101172846	-	60
NC_000006.10	stim	101478600	+	51
NC_000006.10	stim	102278021	+	86
NC_000006.10	stim	105157890	-	86
NC_000006.10	stim	105172379	+	55
NC_000006.10	stim	106148804	-	78
NC_000006.10	stim	106284564	+	93
NC_000006.10	stim	106350970	-	179
NC_000006.10	stim	106352836	-	58
NC_000006.10	stim	106591839	-	118
NC_000006.10	stim	106778090	-	80
NC_000006.10	stim	106910717	+	84
NC_000006.10	stim	107129515	+	520
NC_000006.10	stim	107298839	+	192
NC_000006.10	stim	109599755	+	71
NC_000006.10	stim	110221338	+	67
NC_000006.10	stim	110938023	+	144
NC_000006.10	stim	111247945	-	76
NC_000006.10	stim	111996425	-	67
NC_000006.10	stim	112204547	-	113
NC_000006.10	stim	113407918	+	57
NC_000006.10	stim	113787859	-	72
NC_000006.10	stim	116985942	-	50
NC_000006.10	stim	119600342	+	65
NC_000006.10	stim	124031967	-	163
NC_000006.10	stim	126143314	-	851
NC_000006.10	stim	126230693	-	51
NC_000006.10	stim	126269642	+	76
NC_000006.10	stim	126276918	+	283
NC_000006.10	stim	126286288	+	126
NC_000006.10	stim	126309461	+	55
NC_000006.10	stim	127761028	+	168
NC_000006.10	stim	129634196	+	82
NC_000006.10	stim	129706194	-	56
NC_000006.10	stim	133611610	-	60
NC_000006.10	stim	133972615	-	54
NC_000006.10	stim	134108554	+	64
NC_000006.10	stim	134722379	+	68
NC_000006.10	stim	134799287	+	144
NC_000006.10	stim	134831563	-	59
NC_000006.10	stim	135120985	-	81
NC_000006.10	stim	136766050	-	256
NC_000006.10	stim	137610841	+	190
NC_000006.10	stim	138043941	+	66
NC_000006.10	stim	138174393	+	59
NC_000006.10	stim	140337056	+	58
NC_000006.10	stim	140446112	-	108
NC_000006.10	stim	142376345	+	102
NC_000006.10	stim	142738343	+	51
NC_000006.10	stim	144038999	+	67
NC_000006.10	stim	144515421	-	133
NC_000006.10	stim	145879366	-	62
NC_000006.10	stim	149457300	-	55
NC_000006.10	stim	149817353	+	60
NC_000006.10	stim	150217974	-	67
NC_000006.10	stim	151220583	-	79
NC_000006.10	stim	151244957	-	129
NC_000006.10	stim	152492631	-	62
NC_000006.10	stim	152935798	+	65
NC_000006.10	stim	152957445	-	147
NC_000006.10	stim	152962169	+	66
NC_000006.10	stim	153097728	+	102
NC_000006.10	stim	153530277	-	59
NC_000006.10	stim	157025029	-	147
NC_000006.10	stim	158010883	-	228
NC_000006.10	stim	158056972	-	71
NC_000006.10	stim	158410129	-	248
NC_000006.10	stim	158702158	-	366
NC_000006.10	stim	160032308	-	665
NC_000006.10	stim	160035448	-	181
NC_000006.10	stim	160580261	-	284
NC_000006.10	stim	161446582	-	96
NC_000006.10	stim	163870833	-	95
NC_000006.10	stim	165526267	-	60
NC_000006.10	stim	166256121	-	134
NC_000006.10	stim	166321561	-	62
NC_000006.10	stim	169713392	-	60
NC_000006.10	stim	170589600	-	53
NC_000007.12	stim	1403821	+	70
NC_000007.12	stim	1618015	+	92
NC_000007.12	stim	1671153	-	60
NC_000007.12	stim	1711210	-	930
NC_000007.12	stim	2100976	-	79
NC_000007.12	stim	2536990	-	83
NC_000007.12	stim	2963106	-	149
NC_000007.12	stim	4620208	-	68
NC_000007.12	stim	4626765	-	531
NC_000007.12	stim	4627792	+	51
NC_000007.12	stim	4632271	-	852
NC_000007.12	stim	4801247	+	56
NC_000007.12	stim	5180800	-	99
NC_000007.12	stim	6374278	-	119
NC_000007.12	stim	7272919	+	66
NC_000007.12	stim	7801867	-	312
NC_000007.12	stim	7917738	+	79
NC_000007.12	stim	9945543	-	84
NC_000007.12	stim	11766766	+	67
NC_000007.12	stim	14843615	-	87
NC_000007.12	stim	15936332	-	71
NC_000007.12	stim	16571193	-	50
NC_000007.12	stim	17047082	-	57
NC_000007.12	stim	17047639	+	65
NC_000007.12	stim	17101293	-	53
NC_000007.12	stim	17105933	-	192
NC_000007.12	stim	17149377	-	57
NC_000007.12	stim	17658065	-	72
NC_000007.12	stim	19964740	+	92
NC_000007.12	stim	20090138	-	70
NC_000007.12	stim	20233714	-	61
NC_000007.12	stim	20358863	+	106
NC_000007.12	stim	20359182	-	126
NC_000007.12	stim	20371925	-	51
NC_000007.12	stim	20382383	+	52
NC_000007.12	stim	21951501	-	82
NC_000007.12	stim	22674001	+	98
NC_000007.12	stim	22701815	-	100
NC_000007.12	stim	22733151	-	50
NC_000007.12	stim	22945283	-	71
NC_000007.12	stim	23871279	-	51
NC_000007.12	stim	23892985	-	73
NC_000007.12	stim	23898392	-	101
NC_000007.12	stim	24342858	-	64
NC_000007.12	stim	24748393	-	70
NC_000007.12	stim	24764160	+	54
NC_000007.12	stim	26313474	+	233
NC_000007.12	stim	30086878	+	65
NC_000007.12	stim	32687131	+	89
NC_000007.12	stim	32899145	-	80
NC_000007.12	stim	32911583	+	77
NC_000007.12	stim	33894728	-	191
NC_000007.12	stim	34067495	+	85
NC_000007.12	stim	34094411	+	172
NC_000007.12	stim	34858746	-	60
NC_000007.12	stim	35021745	+	377
NC_000007.12	stim	35250889	+	211
NC_000007.12	stim	35255956	+	82
NC_000007.12	stim	35703815	-	113
NC_000007.12	stim	36205312	+	89
NC_000007.12	stim	39596026	-	322
NC_000007.12	stim	39614598	-	156
NC_000007.12	stim	39634207	+	63
NC_000007.12	stim	40739437	+	51
NC_000007.12	stim	40992858	+	125
NC_000007.12	stim	41229181	-	51
NC_000007.12	stim	41409628	+	50
NC_000007.12	stim	42104073	-	335
NC_000007.12	stim	44580090	-	50
NC_000007.12	stim	44750001	+	145
NC_000007.12	stim	46439106	+	76
NC_000007.12	stim	50848197	+	54
NC_000007.12	stim	51198153	-	98
NC_000007.12	stim	51274648	-	118
NC_000007.12	stim	51359886	-	74
NC_000007.12	stim	52447472	+	65
NC_000007.12	stim	54794564	+	77
NC_000007.12	stim	55168197	-	59
NC_000007.12	stim	55611105	-	51
NC_000007.12	stim	57553331	-	83
NC_000007.12	stim	61268405	+	56
NC_000007.12	stim	61392130	+	89
NC_000007.12	stim	61427256	+	67
NC_000007.12	stim	61433537	+	59
NC_000007.12	stim	61606440	-	238
NC_000007.12	stim	61606755	-	447
NC_000007.12	stim	61608543	-	88
NC_000007.12	stim	61621026	-	50
NC_000007.12	stim	64940021	-	85
NC_000007.12	stim	72907893	-	161
NC_000007.12	stim	72945089	+	173
NC_000007.12	stim	73104082	-	478
NC_000007.12	stim	73186744	+	294
NC_000007.12	stim	73193189	-	121
NC_000007.12	stim	73306882	-	68
NC_000007.12	stim	73359250	+	123
NC_000007.12	stim	75032623	-	180
NC_000007.12	stim	75413165	-	53
NC_000007.12	stim	75458296	+	86
NC_000007.12	stim	75762312	+	128
NC_000007.12	stim	75826719	-	56
NC_000007.12	stim	75840656	-	50
NC_000007.12	stim	79621999	+	73
NC_000007.12	stim	79934403	+	107
NC_000007.12	stim	80351049	-	52
NC_000007.12	stim	81010850	-	111
NC_000007.12	stim	81094966	+	120
NC_000007.12	stim	81105650	+	57
NC_000007.12	stim	81909545	-	159
NC_000007.12	stim	82002065	-	301
NC_000007.12	stim	82091853	-	91
NC_000007.12	stim	82163866	-	124
NC_000007.12	stim	84143142	-	159
NC_000007.12	stim	84250866	+	60
NC_000007.12	stim	84289008	+	123
NC_000007.12	stim	87759231	+	79
NC_000007.12	stim	87774235	-	249
NC_000007.12	stim	91891651	+	164
NC_000007.12	stim	92190662	-	68
NC_000007.12	stim	93425284	-	73
NC_000007.12	stim	95017051	+	81
NC_000007.12	stim	97599222	-	113
NC_000007.12	stim	97722709	-	84
NC_000007.12	stim	98647438	-	96
NC_000007.12	stim	98994807	-	72
NC_000007.12	stim	99974374	+	69
NC_000007.12	stim	100108844	+	100
NC_000007.12	stim	101197789	-	92
NC_000007.12	stim	101494026	-	1551
NC_000007.12	stim	101494701	+	121
NC_000007.12	stim	102772531	-	124
NC_000007.12	stim	103088330	+	138
NC_000007.12	stim	104440949	-	60
[truncated: 2,446 more rows]
