# Supplementary material for: MER41 Repeat Sequences Contain Inducible STAT1 Binding Sites
Source: PLoS One. 2010 Jul 6;5(7):e11425. doi: 10.1371/journal.pone.0011425 (PMC2897888; doi:10.1371/journal.pone.0011425)
Supplement: File S2 — List of 4446 STAT1 binding sites in bed format (uploaded to UCSC Genome Browser). (0.15 MB TXT) [file pone.0011425.s002.txt]

chr1	556725	556765	peak	93	+
chr1	866174	866214	peak	52	+
chr1	1060809	1060849	peak	188	+
chr1	1348300	1348340	peak	172	+
chr1	1358567	1358607	peak	55	+
chr1	2311814	2311854	peak	208	+
chr1	2450510	2450550	peak	100	+
chr1	3556541	3556581	peak	53	+
chr1	3614648	3614688	peak	54	+
chr1	6144239	6144279	peak	116	+
chr1	6217230	6217270	peak	390	+
chr1	6347977	6348017	peak	77	+
chr1	6387483	6387523	peak	154	+
chr1	7650428	7650468	peak	105	+
chr1	8194723	8194763	peak	128	+
chr1	8208160	8208200	peak	57	+
chr1	8509642	8509682	peak	128	+
chr1	8882710	8882750	peak	429	+
chr1	8886711	8886751	peak	60	+
chr1	9093445	9093485	peak	57	+
chr1	9216159	9216199	peak	122	+
chr1	9272989	9273029	peak	62	+
chr1	10386641	10386681	peak	68	+
chr1	10457461	10457501	peak	69	+
chr1	11773629	11773669	peak	632	+
chr1	16383561	16383601	peak	64	+
chr1	17659322	17659362	peak	88	+
chr1	17967782	17967822	peak	153	+
chr1	18880586	18880626	peak	130	+
chr1	19708009	19708049	peak	52	+
chr1	19842328	19842368	peak	53	+
chr1	20015111	20015151	peak	56	+
chr1	21046778	21046818	peak	115	+
chr1	21047500	21047540	peak	90	+
chr1	21589055	21589095	peak	92	+
chr1	21601202	21601242	peak	107	+
chr1	21990698	21990738	peak	191	+
chr1	22163178	22163218	peak	98	+
chr1	23543434	23543474	peak	179	+
chr1	23643373	23643413	peak	103	+
chr1	23796462	23796502	peak	51	+
chr1	24316861	24316901	peak	52	+
chr1	24349805	24349845	peak	189	+
chr1	24401108	24401148	peak	59	+
chr1	24483095	24483135	peak	91	+
chr1	24534483	24534523	peak	70	+
chr1	24590235	24590275	peak	220	+
chr1	25555126	25555166	peak	121	+
chr1	25894335	25894375	peak	57	+
chr1	26204732	26204772	peak	129	+
chr1	26293959	26293999	peak	147	+
chr1	26577173	26577213	peak	74	+
chr1	26727586	26727626	peak	77	+
chr1	26819785	26819825	peak	136	+
chr1	27243808	27243848	peak	54	+
chr1	27521167	27521207	peak	74	+
chr1	27601571	27601611	peak	66	+
chr1	27889409	27889449	peak	56	+
chr1	28127770	28127810	peak	61	+
chr1	28178353	28178393	peak	54	+
chr1	28331284	28331324	peak	52	+
chr1	28354078	28354118	peak	74	+
chr1	28501029	28501069	peak	159	+
chr1	28558907	28558947	peak	77	+
chr1	28705058	28705098	peak	54	+
chr1	28847310	28847350	peak	123	+
chr1	28847824	28847864	peak	56	+
chr1	29087043	29087083	peak	53	+
chr1	29917086	29917126	peak	87	+
chr1	30436684	30436724	peak	195	+
chr1	31044196	31044236	peak	211	+
chr1	31935972	31936012	peak	57	+
chr1	32178342	32178382	peak	196	+
chr1	32192990	32193030	peak	92	+
chr1	32194271	32194311	peak	52	+
chr1	32418263	32418303	peak	98	+
chr1	32485258	32485298	peak	338	+
chr1	32976000	32976040	peak	226	+
chr1	33177996	33178036	peak	68	+
chr1	33249508	33249548	peak	229	+
chr1	34275964	34276004	peak	68	+
chr1	35854391	35854431	peak	66	+
chr1	36463041	36463081	peak	143	+
chr1	38228368	38228408	peak	77	+
chr1	39015128	39015168	peak	945	+
chr1	39024514	39024554	peak	172	+
chr1	39097272	39097312	peak	50	+
chr1	39342085	39342125	peak	63	+
chr1	40015680	40015720	peak	53	+
chr1	40038350	40038390	peak	113	+
chr1	40904261	40904301	peak	58	+
chr1	41100989	41101029	peak	75	+
chr1	41110716	41110756	peak	51	+
chr1	41724070	41724110	peak	267	+
chr1	41905688	41905728	peak	58	+
chr1	42101318	42101358	peak	98	+
chr1	42410772	42410812	peak	60	+
chr1	43534145	43534185	peak	51	+
chr1	43611429	43611469	peak	137	+
chr1	44060430	44060470	peak	113	+
chr1	44286654	44286694	peak	276	+
chr1	44451710	44451750	peak	51	+
chr1	44913027	44913067	peak	150	+
chr1	44960342	44960382	peak	98	+
chr1	44969645	44969685	peak	52	+
chr1	45823400	45823440	peak	60	+
chr1	46758368	46758408	peak	52	+
chr1	46855235	46855275	peak	73	+
chr1	47428487	47428527	peak	62	+
chr1	48256169	48256209	peak	109	+
chr1	48308528	48308568	peak	145	+
chr1	51552727	51552767	peak	54	+
chr1	51756528	51756568	peak	54	+
chr1	51909839	51909879	peak	61	+
chr1	52117101	52117141	peak	127	+
chr1	52568724	52568764	peak	131	+
chr1	53411109	53411149	peak	79	+
chr1	53564321	53564361	peak	95	+
chr1	53938487	53938527	peak	74	+
chr1	54467860	54467900	peak	59	+
chr1	54910371	54910411	peak	57	+
chr1	55211591	55211631	peak	273	+
chr1	55379011	55379051	peak	523	+
chr1	55515923	55515963	peak	67	+
chr1	55661845	55661885	peak	187	+
chr1	55667631	55667671	peak	909	+
chr1	55682014	55682054	peak	70	+
chr1	55712555	55712595	peak	78	+
chr1	55957427	55957467	peak	111	+
chr1	56050723	56050763	peak	68	+
chr1	56065788	56065828	peak	74	+
chr1	56066537	56066577	peak	74	+
chr1	56270793	56270833	peak	506	+
chr1	56438895	56438935	peak	138	+
chr1	56915125	56915165	peak	216	+
chr1	57136085	57136125	peak	62	+
chr1	57724783	57724823	peak	58	+
chr1	59023419	59023459	peak	56	+
chr1	59127428	59127468	peak	305	+
chr1	59377760	59377800	peak	71	+
chr1	59379717	59379757	peak	56	+
chr1	59389548	59389588	peak	878	+
chr1	61824125	61824165	peak	394	+
chr1	62349541	62349581	peak	96	+
chr1	62625066	62625106	peak	118	+
chr1	62664601	62664641	peak	70	+
chr1	63795846	63795886	peak	76	+
chr1	66203827	66203867	peak	99	+
chr1	66290888	66290928	peak	61	+
chr1	66415710	66415750	peak	128	+
chr1	66481899	66481939	peak	60	+
chr1	66500646	66500686	peak	191	+
chr1	66501128	66501168	peak	143	+
chr1	66509670	66509710	peak	112	+
chr1	66760211	66760251	peak	67	+
chr1	67638374	67638414	peak	107	+
chr1	67760466	67760506	peak	72	+
chr1	68217601	68217641	peak	53	+
chr1	68225739	68225779	peak	50	+
chr1	68443744	68443784	peak	70	+
chr1	68581119	68581159	peak	131	+
chr1	68622867	68622907	peak	71	+
chr1	68623611	68623651	peak	248	+
chr1	69413447	69413487	peak	56	+
chr1	69498371	69498411	peak	89	+
chr1	69791587	69791627	peak	104	+
chr1	70232732	70232772	peak	93	+
chr1	70519546	70519586	peak	67	+
chr1	70593107	70593147	peak	85	+
chr1	77778159	77778199	peak	150	+
chr1	78277035	78277075	peak	157	+
chr1	79310504	79310544	peak	70	+
chr1	81397082	81397122	peak	80	+
chr1	81413256	81413296	peak	113	+
chr1	81417721	81417761	peak	89	+
chr1	84603968	84604008	peak	64	+
chr1	84857718	84857758	peak	81	+
chr1	84871419	84871459	peak	348	+
chr1	85567419	85567459	peak	52	+
chr1	85569410	85569450	peak	133	+
chr1	85693936	85693976	peak	529	+
chr1	86668313	86668353	peak	275	+
chr1	89129917	89129957	peak	50	+
chr1	89303550	89303590	peak	75	+
chr1	89308436	89308476	peak	151	+
chr1	89367300	89367340	peak	200	+
chr1	89415371	89415411	peak	56	+
chr1	89512833	89512873	peak	1156	+
chr1	89548924	89548964	peak	264	+
chr1	90104314	90104354	peak	61	+
chr1	90213391	90213431	peak	55	+
chr1	90233024	90233064	peak	148	+
chr1	91625515	91625555	peak	106	+
chr1	91738792	91738832	peak	305	+
chr1	91970741	91970781	peak	121	+
chr1	92089587	92089627	peak	61	+
chr1	93992398	93992438	peak	146	+
chr1	94018118	94018158	peak	82	+
chr1	94042705	94042745	peak	51	+
chr1	94147578	94147618	peak	117	+
chr1	94574193	94574233	peak	102	+
chr1	95022709	95022749	peak	72	+
chr1	95102373	95102413	peak	170	+
chr1	95232567	95232607	peak	54	+
chr1	97332512	97332552	peak	124	+
chr1	97516232	97516272	peak	553	+
chr1	98142838	98142878	peak	97	+
chr1	98176237	98176277	peak	140	+
chr1	99772847	99772887	peak	127	+
chr1	99773724	99773764	peak	329	+
chr1	99837989	99838029	peak	161	+
chr1	101159340	101159380	peak	68	+
chr1	101268106	101268146	peak	67	+
chr1	102866471	102866511	peak	146	+
chr1	102893673	102893713	peak	50	+
chr1	107888473	107888513	peak	123	+
chr1	107916993	107917033	peak	66	+
chr1	109629386	109629426	peak	183	+
chr1	110208437	110208477	peak	238	+
chr1	110216428	110216468	peak	132	+
chr1	110254921	110254961	peak	148	+
chr1	110443038	110443078	peak	50	+
chr1	110751887	110751927	peak	52	+
chr1	110821490	110821530	peak	71	+
chr1	111224201	111224241	peak	165	+
chr1	111963699	111963739	peak	207	+
chr1	113280183	113280223	peak	196	+
chr1	113301803	113301843	peak	54	+
chr1	114667177	114667217	peak	57	+
chr1	114847890	114847930	peak	51	+
chr1	115781402	115781442	peak	54	+
chr1	115818446	115818486	peak	124	+
chr1	116453928	116453968	peak	91	+
chr1	116483343	116483383	peak	52	+
chr1	116843326	116843366	peak	78	+
chr1	117439440	117439480	peak	59	+
chr1	117957130	117957170	peak	72	+
chr1	118001367	118001407	peak	65	+
chr1	118705124	118705164	peak	298	+
chr1	119670133	119670173	peak	96	+
chr1	120006391	120006431	peak	76	+
chr1	121053486	121053526	peak	82	+
chr1	121186275	121186315	peak	2084	+
chr1	121186759	121186799	peak	3217	+
chr1	143245530	143245570	peak	55	+
chr1	143754180	143754220	peak	118	+
chr1	143801829	143801869	peak	234	+
chr1	144133186	144133226	peak	219	+
chr1	144138959	144138999	peak	88	+
chr1	144166914	144166954	peak	69	+
chr1	144254349	144254389	peak	68	+
chr1	144322635	144322675	peak	99	+
chr1	145211900	145211940	peak	95	+
chr1	147300990	147301030	peak	64	+
chr1	147302020	147302060	peak	199	+
chr1	147628916	147628956	peak	57	+
chr1	148013811	148013851	peak	65	+
chr1	148726294	148726334	peak	69	+
chr1	148791543	148791583	peak	123	+
chr1	148800585	148800625	peak	68	+
chr1	148801273	148801313	peak	1795	+
chr1	148843937	148843977	peak	362	+
chr1	148852794	148852834	peak	73	+
chr1	149004068	149004108	peak	352	+
chr1	149978868	149978908	peak	83	+
chr1	150059547	150059587	peak	58	+
chr1	150219830	150219870	peak	63	+
chr1	150240950	150240990	peak	56	+
chr1	150273797	150273837	peak	550	+
chr1	150287766	150287806	peak	60	+
chr1	151633241	151633281	peak	100	+
chr1	151811860	151811900	peak	59	+
chr1	151897721	151897761	peak	95	+
chr1	152203316	152203356	peak	51	+
chr1	152206488	152206528	peak	89	+
chr1	152598320	152598360	peak	93	+
chr1	152758922	152758962	peak	72	+
chr1	152797913	152797953	peak	62	+
chr1	152847294	152847334	peak	95	+
chr1	153211871	153211911	peak	72	+
chr1	153289597	153289637	peak	57	+
chr1	153363896	153363936	peak	56	+
chr1	153376161	153376201	peak	154	+
chr1	153415841	153415881	peak	52	+
chr1	153429822	153429862	peak	797	+
chr1	153885099	153885139	peak	61	+
chr1	154071175	154071215	peak	102	+
chr1	154299998	154300038	peak	111	+
chr1	154342683	154342723	peak	98	+
chr1	154430366	154430406	peak	379	+
chr1	154453140	154453180	peak	61	+
chr1	154739777	154739817	peak	69	+
chr1	154837869	154837909	peak	58	+
chr1	155038127	155038167	peak	96	+
chr1	156358266	156358306	peak	61	+
chr1	157236368	157236408	peak	472	+
chr1	157237219	157237259	peak	203	+
chr1	157246268	157246308	peak	144	+
chr1	157313702	157313742	peak	436	+
chr1	157988688	157988728	peak	109	+
chr1	159322868	159322908	peak	131	+
chr1	159623074	159623114	peak	179	+
chr1	159626316	159626356	peak	189	+
chr1	160001788	160001828	peak	64	+
chr1	160328857	160328897	peak	55	+
chr1	160586399	160586439	peak	295	+
chr1	160610404	160610444	peak	89	+
chr1	160617998	160618038	peak	141	+
chr1	160642150	160642190	peak	157	+
chr1	160915072	160915112	peak	118	+
chr1	161083335	161083375	peak	236	+
chr1	161221231	161221271	peak	58	+
chr1	161272150	161272190	peak	85	+
chr1	161299827	161299867	peak	72	+
chr1	161558196	161558236	peak	220	+
chr1	162760882	162760922	peak	250	+
chr1	162883230	162883270	peak	58	+
chr1	162937303	162937343	peak	74	+
chr1	162974701	162974741	peak	108	+
chr1	162984508	162984548	peak	74	+
chr1	165397648	165397688	peak	102	+
chr1	165500095	165500135	peak	405	+
chr1	165541766	165541806	peak	182	+
chr1	165784409	165784449	peak	91	+
chr1	166627980	166628020	peak	106	+
chr1	167018680	167018720	peak	79	+
chr1	167486045	167486085	peak	148	+
chr1	168128948	168128988	peak	134	+
chr1	168798940	168798980	peak	136	+
chr1	171169849	171169889	peak	53	+
chr1	171485358	171485398	peak	67	+
chr1	173429047	173429087	peak	207	+
chr1	174795815	174795855	peak	58	+
chr1	176355737	176355777	peak	51	+
chr1	176362541	176362581	peak	338	+
chr1	176364475	176364515	peak	58	+
chr1	176929253	176929293	peak	69	+
chr1	177453798	177453838	peak	64	+
chr1	178112077	178112117	peak	60	+
chr1	178821384	178821424	peak	279	+
chr1	179337423	179337463	peak	63	+
chr1	180831617	180831657	peak	118	+
chr1	181296308	181296348	peak	52	+
chr1	181329945	181329985	peak	871	+
chr1	183611510	183611550	peak	54	+
chr1	183675661	183675701	peak	208	+
chr1	184278265	184278305	peak	117	+
chr1	184522869	184522909	peak	158	+
chr1	184951790	184951830	peak	59	+
chr1	185242747	185242787	peak	64	+
chr1	186942657	186942697	peak	59	+
chr1	188776376	188776416	peak	102	+
chr1	190722028	190722068	peak	50	+
chr1	193872597	193872637	peak	181	+
chr1	194674334	194674374	peak	699	+
chr1	194766714	194766754	peak	52	+
chr1	194794317	194794357	peak	296	+
chr1	194887777	194887817	peak	85	+
chr1	196035141	196035181	peak	50	+
chr1	196152832	196152872	peak	126	+
chr1	196349301	196349341	peak	56	+
chr1	196456317	196456357	peak	64	+
chr1	196495236	196495276	peak	71	+
chr1	196698245	196698285	peak	268	+
chr1	196892441	196892481	peak	70	+
chr1	197921255	197921295	peak	77	+
chr1	198416751	198416791	peak	85	+
chr1	198572322	198572362	peak	109	+
chr1	199385858	199385898	peak	204	+
chr1	199420819	199420859	peak	78	+
chr1	199495549	199495589	peak	172	+
chr1	199725207	199725247	peak	501	+
chr1	199739397	199739437	peak	53	+
chr1	199833881	199833921	peak	50	+
chr1	199980872	199980912	peak	50	+
chr1	199984329	199984369	peak	293	+
chr1	200246141	200246181	peak	168	+
chr1	200825126	200825166	peak	50	+
chr1	201772817	201772857	peak	72	+
chr1	201826697	201826737	peak	73	+
chr1	202106265	202106305	peak	57	+
chr1	202162033	202162073	peak	54	+
chr1	202647897	202647937	peak	72	+
chr1	202653631	202653671	peak	162	+
chr1	203357978	203358018	peak	69	+
chr1	203483239	203483279	peak	64	+
chr1	203736143	203736183	peak	80	+
chr1	203872759	203872799	peak	52	+
chr1	204736965	204737005	peak	62	+
chr1	204753764	204753804	peak	76	+
chr1	204754941	204754981	peak	205	+
chr1	204852492	204852532	peak	50	+
chr1	204874375	204874415	peak	110	+
chr1	205344014	205344054	peak	90	+
chr1	205429061	205429101	peak	51	+
chr1	205633764	205633804	peak	68	+
chr1	205951445	205951485	peak	88	+
chr1	205991753	205991793	peak	85	+
chr1	206424356	206424396	peak	52	+
chr1	206471989	206472029	peak	75	+
chr1	206755242	206755282	peak	60	+
chr1	207594493	207594533	peak	64	+
chr1	207595516	207595556	peak	58	+
chr1	207638751	207638791	peak	314	+
chr1	210143509	210143549	peak	123	+
chr1	210158060	210158100	peak	50	+
chr1	210533724	210533764	peak	150	+
chr1	212352017	212352057	peak	112	+
chr1	212703463	212703503	peak	473	+
chr1	214409330	214409370	peak	64	+
chr1	214906625	214906665	peak	85	+
chr1	216620646	216620686	peak	132	+
chr1	217018877	217018917	peak	67	+
chr1	218540629	218540669	peak	74	+
chr1	218610623	218610663	peak	65	+
chr1	219340715	219340755	peak	152	+
chr1	219603256	219603296	peak	128	+
chr1	219634250	219634290	peak	83	+
chr1	219931444	219931484	peak	53	+
chr1	220016609	220016649	peak	317	+
chr1	220079975	220080015	peak	54	+
chr1	220994937	220994977	peak	52	+
chr1	221025060	221025100	peak	66	+
chr1	221272065	221272105	peak	63	+
chr1	222478346	222478386	peak	87	+
chr1	222521357	222521397	peak	53	+
chr1	222612275	222612315	peak	288	+
chr1	223965311	223965351	peak	54	+
chr1	224382368	224382408	peak	83	+
chr1	225069530	225069570	peak	92	+
chr1	225480085	225480125	peak	222	+
chr1	226018514	226018554	peak	101	+
chr1	226221239	226221279	peak	251	+
chr1	226671981	226672021	peak	144	+
chr1	227012231	227012271	peak	50	+
chr1	227029486	227029526	peak	220	+
chr1	227049924	227049964	peak	51	+
chr1	227401989	227402029	peak	150	+
chr1	228307258	228307298	peak	129	+
chr1	228308384	228308424	peak	184	+
chr1	228316171	228316211	peak	222	+
chr1	228657501	228657541	peak	93	+
chr1	228884133	228884173	peak	114	+
chr1	231871318	231871358	peak	75	+
chr1	232415251	232415291	peak	54	+
chr1	232463771	232463811	peak	96	+
chr1	232708183	232708223	peak	51	+
chr1	232815136	232815176	peak	55	+
chr1	232886765	232886805	peak	50	+
chr1	232926683	232926723	peak	211	+
chr1	232927739	232927779	peak	276	+
chr1	233101934	233101974	peak	76	+
chr1	233177636	233177676	peak	123	+
chr1	234834454	234834494	peak	55	+
chr1	235339439	235339479	peak	306	+
chr1	235966766	235966806	peak	147	+
chr1	238284489	238284529	peak	50	+
chr1	238704103	238704143	peak	65	+
chr1	238729058	238729098	peak	78	+
chr1	239027107	239027147	peak	234	+
chr1	240064898	240064938	peak	79	+
chr1	240067956	240067996	peak	429	+
chr1	240164923	240164963	peak	62	+
chr1	241670453	241670493	peak	169	+
chr1	242782525	242782565	peak	71	+
chr1	243126526	243126566	peak	77	+
chr1	244386037	244386077	peak	50	+
chr1	244935492	244935532	peak	54	+
chr1	245598173	245598213	peak	97	+
chr10	142829	142869	peak	51	+
chr10	3018251	3018291	peak	154	+
chr10	3229663	3229703	peak	481	+
chr10	3809346	3809386	peak	57	+
chr10	3842490	3842530	peak	279	+
chr10	5461333	5461373	peak	700	+
chr10	5478415	5478455	peak	59	+
chr10	6053367	6053407	peak	88	+
chr10	6374806	6374846	peak	97	+
chr10	6804298	6804338	peak	81	+
chr10	6994207	6994247	peak	70	+
chr10	7396417	7396457	peak	91	+
chr10	7491742	7491782	peak	62	+
chr10	11892496	11892536	peak	110	+
chr10	11956822	11956862	peak	298	+
chr10	12328736	12328776	peak	76	+
chr10	17111705	17111745	peak	57	+
chr10	17310475	17310515	peak	122	+
chr10	18488768	18488808	peak	133	+
chr10	21903607	21903647	peak	57	+
chr10	23345675	23345715	peak	68	+
chr10	23376778	23376818	peak	125	+
chr10	23381177	23381217	peak	105	+
chr10	23382137	23382177	peak	54	+
chr10	23661029	23661069	peak	53	+
chr10	23667500	23667540	peak	309	+
chr10	25280741	25280781	peak	74	+
chr10	26832108	26832148	peak	100	+
chr10	27026317	27026357	peak	55	+
chr10	27648895	27648935	peak	117	+
chr10	27854973	27855013	peak	168	+
chr10	28449138	28449178	peak	151	+
chr10	28715275	28715315	peak	90	+
chr10	29141142	29141182	peak	82	+
chr10	30688708	30688748	peak	116	+
chr10	30760483	30760523	peak	57	+
chr10	30861683	30861723	peak	128	+
chr10	30871390	30871430	peak	113	+
chr10	31011531	31011571	peak	51	+
chr10	31088511	31088551	peak	76	+
chr10	31113779	31113819	peak	68	+
chr10	33259127	33259167	peak	71	+
chr10	33386292	33386332	peak	54	+
chr10	34857529	34857569	peak	153	+
chr10	35060856	35060896	peak	52	+
chr10	35273128	35273168	peak	62	+
chr10	35280686	35280726	peak	64	+
chr10	35524689	35524729	peak	111	+
chr10	37778451	37778491	peak	495	+
chr10	38844325	38844365	peak	229	+
chr10	38854641	38854681	peak	66	+
chr10	38912141	38912181	peak	69	+
chr10	38921474	38921514	peak	88	+
chr10	38922229	38922269	peak	132	+
chr10	39186745	39186785	peak	51	+
chr10	41684796	41684836	peak	69	+
chr10	41699871	41699911	peak	505	+
chr10	41700224	41700264	peak	325	+
chr10	41700995	41701035	peak	59	+
chr10	41705156	41705196	peak	296	+
chr10	41705551	41705591	peak	239	+
chr10	41707261	41707301	peak	230	+
chr10	41707635	41707675	peak	141	+
chr10	41711114	41711154	peak	67	+
chr10	41711942	41711982	peak	64	+
chr10	41712682	41712722	peak	205	+
chr10	41713112	41713152	peak	60	+
chr10	41713410	41713450	peak	54	+
chr10	41714070	41714110	peak	54	+
chr10	41714439	41714479	peak	93	+
chr10	41715174	41715214	peak	69	+
chr10	41716185	41716225	peak	180	+
chr10	41716875	41716915	peak	359	+
chr10	41717887	41717927	peak	99	+
chr10	41718332	41718372	peak	97	+
chr10	41719353	41719393	peak	229	+
chr10	41719798	41719838	peak	61	+
chr10	41720119	41720159	peak	58	+
chr10	41720501	41720541	peak	74	+
chr10	41721976	41722016	peak	70	+
chr10	41727429	41727469	peak	55	+
chr10	41849287	41849327	peak	102	+
chr10	41849783	41849823	peak	166	+
chr10	41850184	41850224	peak	108	+
chr10	41850614	41850654	peak	53	+
chr10	41851060	41851100	peak	182	+
chr10	41851884	41851924	peak	141	+
chr10	41852430	41852470	peak	119	+
chr10	41852712	41852752	peak	147	+
chr10	41917924	41917964	peak	63	+
chr10	41918305	41918345	peak	72	+
chr10	41920194	41920234	peak	68	+
chr10	42120003	42120043	peak	64	+
chr10	43124617	43124657	peak	51	+
chr10	43222627	43222667	peak	106	+
chr10	43271058	43271098	peak	52	+
chr10	44794328	44794368	peak	73	+
chr10	46477990	46478030	peak	55	+
chr10	50427777	50427817	peak	165	+
chr10	50447621	50447661	peak	110	+
chr10	51756767	51756807	peak	57	+
chr10	53129715	53129755	peak	55	+
chr10	56415703	56415743	peak	95	+
chr10	56593527	56593567	peak	97	+
chr10	59215834	59215874	peak	81	+
chr10	61744292	61744332	peak	103	+
chr10	62134303	62134343	peak	72	+
chr10	62239090	62239130	peak	92	+
chr10	62257958	62257998	peak	110	+
chr10	63065820	63065860	peak	224	+
chr10	63177330	63177370	peak	85	+
chr10	63188405	63188445	peak	56	+
chr10	63191366	63191406	peak	59	+
chr10	63368008	63368048	peak	209	+
chr10	63369518	63369558	peak	70	+
chr10	63422653	63422693	peak	359	+
chr10	63435543	63435583	peak	58	+
chr10	68254153	68254193	peak	72	+
chr10	68465097	68465137	peak	58	+
chr10	69245582	69245622	peak	121	+
chr10	69279191	69279231	peak	85	+
chr10	69517276	69517316	peak	55	+
chr10	69523678	69523718	peak	920	+
chr10	69583448	69583488	peak	90	+
chr10	70240379	70240419	peak	53	+
chr10	70241137	70241177	peak	58	+
chr10	70386949	70386989	peak	92	+
chr10	70749277	70749317	peak	61	+
chr10	70883776	70883816	peak	712	+
chr10	70886740	70886780	peak	269	+
chr10	71621872	71621912	peak	53	+
chr10	71697367	71697407	peak	362	+
chr10	71817503	71817543	peak	54	+
chr10	72337956	72337996	peak	51	+
chr10	72652716	72652756	peak	50	+
chr10	73298186	73298226	peak	59	+
chr10	73628293	73628333	peak	63	+
chr10	74124318	74124358	peak	55	+
chr10	74843551	74843591	peak	163	+
chr10	75241483	75241523	peak	159	+
chr10	75654137	75654177	peak	258	+
chr10	75712402	75712442	peak	250	+
chr10	75972071	75972111	peak	57	+
chr10	76534151	76534191	peak	57	+
chr10	76622006	76622046	peak	50	+
chr10	76860219	76860259	peak	189	+
chr10	76898942	76898982	peak	62	+
chr10	79459407	79459447	peak	173	+
chr10	79463357	79463397	peak	173	+
chr10	80480890	80480930	peak	107	+
chr10	81908646	81908686	peak	204	+
chr10	85096345	85096385	peak	220	+
chr10	85375459	85375499	peak	63	+
chr10	88480086	88480126	peak	52	+
chr10	89401129	89401169	peak	111	+
chr10	89591103	89591143	peak	121	+
chr10	89754355	89754395	peak	79	+
chr10	90598401	90598441	peak	54	+
chr10	90631192	90631232	peak	120	+
chr10	90646224	90646264	peak	144	+
chr10	90741248	90741288	peak	84	+
chr10	90753262	90753302	peak	50	+
chr10	92597429	92597469	peak	128	+
chr10	93326087	93326127	peak	73	+
chr10	93422294	93422334	peak	61	+
chr10	94040739	94040779	peak	60	+
chr10	94180746	94180786	peak	50	+
chr10	94322961	94323001	peak	68	+
chr10	94579727	94579767	peak	50	+
chr10	95212646	95212686	peak	95	+
chr10	95225793	95225833	peak	70	+
chr10	95267014	95267054	peak	60	+
chr10	95496733	95496773	peak	51	+
chr10	95808801	95808841	peak	402	+
chr10	96222553	96222593	peak	74	+
chr10	96985921	96985961	peak	70	+
chr10	97158932	97158972	peak	54	+
chr10	97840040	97840080	peak	129	+
chr10	98580411	98580451	peak	58	+
chr10	98867249	98867289	peak	256	+
chr10	100064496	100064536	peak	65	+
chr10	100237546	100237586	peak	85	+
chr10	100608406	100608446	peak	61	+
chr10	102057706	102057746	peak	287	+
chr10	103114574	103114614	peak	64	+
chr10	103901834	103901874	peak	61	+
chr10	104143846	104143886	peak	56	+
chr10	104712156	104712196	peak	1094	+
chr10	104713119	104713159	peak	89	+
chr10	104715360	104715400	peak	82	+
chr10	104771809	104771849	peak	55	+
chr10	104991590	104991630	peak	180	+
chr10	105276850	105276890	peak	71	+
chr10	105278558	105278598	peak	63	+
chr10	105660748	105660788	peak	184	+
chr10	107981266	107981306	peak	76	+
chr10	108285410	108285450	peak	110	+
chr10	109596653	109596693	peak	64	+
chr10	111504522	111504562	peak	598	+
chr10	112251210	112251250	peak	86	+
chr10	112253890	112253930	peak	94	+
chr10	112279971	112280011	peak	54	+
chr10	112615446	112615486	peak	53	+
chr10	114080802	114080842	peak	125	+
chr10	114491958	114491998	peak	55	+
chr10	114713768	114713808	peak	115	+
chr10	115429388	115429428	peak	493	+
chr10	116434408	116434448	peak	65	+
chr10	116474265	116474305	peak	53	+
chr10	116529800	116529840	peak	103	+
chr10	118582983	118583023	peak	409	+
chr10	119207536	119207576	peak	66	+
chr10	120508168	120508208	peak	188	+
chr10	120709861	120709901	peak	113	+
chr10	121342527	121342567	peak	52	+
chr10	121519622	121519662	peak	228	+
chr10	123260076	123260116	peak	138	+
chr10	124281745	124281785	peak	60	+
chr10	124467360	124467400	peak	114	+
chr10	124601934	124601974	peak	65	+
chr10	127263595	127263635	peak	63	+
chr10	127312323	127312363	peak	84	+
chr10	127373643	127373683	peak	104	+
chr10	127827038	127827078	peak	121	+
chr10	128101357	128101397	peak	152	+
chr10	128137186	128137226	peak	71	+
chr10	129611461	129611501	peak	185	+
chr10	129766972	129767012	peak	234	+
chr11	304037	304077	peak	58	+
chr11	346356	346396	peak	111	+
chr11	605935	605975	peak	92	+
chr11	731694	731734	peak	154	+
chr11	3027764	3027804	peak	244	+
chr11	3073793	3073833	peak	80	+
chr11	4371436	4371476	peak	298	+
chr11	5644434	5644474	peak	53	+
chr11	6367936	6367976	peak	80	+
chr11	7888402	7888442	peak	136	+
chr11	8697599	8697639	peak	76	+
chr11	8793108	8793148	peak	110	+
chr11	8810789	8810829	peak	325	+
chr11	8842116	8842156	peak	62	+
chr11	8884824	8884864	peak	135	+
chr11	9754534	9754574	peak	75	+
chr11	10835953	10835993	peak	50	+
chr11	12022212	12022252	peak	80	+
chr11	12266897	12266937	peak	63	+
chr11	14279053	14279093	peak	81	+
chr11	17186606	17186646	peak	102	+
chr11	17661744	17661784	peak	92	+
chr11	18566972	18567012	peak	56	+
chr11	18635939	18635979	peak	173	+
chr11	18670116	18670156	peak	50	+
chr11	19646843	19646883	peak	57	+
chr11	19658467	19658507	peak	369	+
chr11	20045003	20045043	peak	84	+
chr11	23227030	23227070	peak	363	+
chr11	28814007	28814047	peak	185	+
chr11	29098595	29098635	peak	87	+
chr11	33236346	33236386	peak	72	+
chr11	33701513	33701553	peak	323	+
chr11	33975335	33975375	peak	61	+
chr11	34396629	34396669	peak	77	+
chr11	34633188	34633228	peak	51	+
chr11	34663593	34663633	peak	64	+
chr11	35144921	35144961	peak	50	+
chr11	35282297	35282337	peak	287	+
chr11	35359906	35359946	peak	60	+
chr11	38362963	38363003	peak	66	+
chr11	44248692	44248732	peak	250	+
chr11	44279037	44279077	peak	82	+
chr11	44508683	44508723	peak	266	+
chr11	46137952	46137992	peak	63	+
chr11	46345895	46345935	peak	67	+
chr11	46653455	46653495	peak	116	+
chr11	47172402	47172442	peak	174	+
chr11	47836480	47836520	peak	55	+
chr11	47841459	47841499	peak	56	+
chr11	47859358	47859398	peak	58	+
chr11	47896270	47896310	peak	67	+
chr11	47925307	47925347	peak	51	+
chr11	48007564	48007604	peak	86	+
chr11	48248840	48248880	peak	82	+
chr11	48815948	48815988	peak	56	+
chr11	48822099	48822139	peak	136	+
chr11	49163392	49163432	peak	95	+
chr11	50478997	50479037	peak	76	+
chr11	50603965	50604005	peak	128	+
chr11	51428667	51428707	peak	184	+
chr11	51429294	51429334	peak	118	+
chr11	51429912	51429952	peak	68	+
chr11	51432234	51432274	peak	51	+
chr11	51436088	51436128	peak	139	+
chr11	51447898	51447938	peak	246	+
chr11	57090311	57090351	peak	330	+
chr11	57093469	57093509	peak	85	+
chr11	57285980	57286020	peak	53	+
chr11	58713164	58713204	peak	54	+
chr11	59789888	59789928	peak	78	+
chr11	60464089	60464129	peak	51	+
chr11	61164351	61164391	peak	159	+
chr11	61496980	61497020	peak	75	+
chr11	61536803	61536843	peak	51	+
chr11	61537193	61537233	peak	51	+
chr11	61537789	61537829	peak	172	+
chr11	61549702	61549742	peak	54	+
chr11	61629389	61629429	peak	145	+
chr11	62084766	62084806	peak	59	+
chr11	62115660	62115700	peak	100	+
chr11	62146188	62146228	peak	227	+
chr11	62365649	62365689	peak	154	+
chr11	62548247	62548287	peak	111	+
chr11	63794399	63794439	peak	61	+
chr11	63883598	63883638	peak	50	+
chr11	64008437	64008477	peak	69	+
chr11	64521077	64521117	peak	450	+
chr11	64833183	64833223	peak	97	+
chr11	64835562	64835602	peak	51	+
chr11	64945422	64945462	peak	838	+
chr11	64946859	64946899	peak	50	+
chr11	64949341	64949381	peak	112	+
chr11	64996290	64996330	peak	74	+
chr11	65006587	65006627	peak	119	+
chr11	65637022	65637062	peak	82	+
chr11	65945805	65945845	peak	56	+
chr11	66163247	66163287	peak	90	+
chr11	66313690	66313730	peak	62	+
chr11	66546505	66546545	peak	55	+
chr11	66881053	66881093	peak	151	+
chr11	67838191	67838231	peak	83	+
chr11	68381681	68381721	peak	78	+
chr11	71926907	71926947	peak	146	+
chr11	73265638	73265678	peak	53	+
chr11	73658178	73658218	peak	70	+
chr11	74080597	74080637	peak	73	+
chr11	74085782	74085822	peak	58	+
chr11	74777537	74777577	peak	227	+
chr11	75201937	75201977	peak	55	+
chr11	75203505	75203545	peak	84	+
chr11	76091155	76091195	peak	338	+
chr11	76213104	76213144	peak	125	+
chr11	76299919	76299959	peak	152	+
chr11	76392878	76392918	peak	253	+
chr11	76436401	76436441	peak	54	+
chr11	77428881	77428921	peak	104	+
chr11	77439877	77439917	peak	59	+
chr11	77605778	77605818	peak	74	+
chr11	80009209	80009249	peak	142	+
chr11	80349470	80349510	peak	383	+
chr11	81351811	81351851	peak	144	+
chr11	82081342	82081382	peak	50	+
chr11	82440712	82440752	peak	50	+
chr11	83163146	83163186	peak	99	+
chr11	84872736	84872776	peak	63	+
chr11	85547573	85547613	peak	356	+
chr11	85549318	85549358	peak	53	+
chr11	85562849	85562889	peak	51	+
chr11	85565380	85565420	peak	64	+
chr11	85582270	85582310	peak	270	+
chr11	85586373	85586413	peak	61	+
chr11	85690798	85690838	peak	61	+
chr11	85831270	85831310	peak	779	+
chr11	85995657	85995697	peak	79	+
chr11	86127278	86127318	peak	70	+
chr11	86204690	86204730	peak	72	+
chr11	86331140	86331180	peak	60	+
chr11	86371740	86371780	peak	112	+
chr11	87908860	87908900	peak	278	+
chr11	92445468	92445508	peak	66	+
chr11	93114374	93114414	peak	56	+
chr11	98201177	98201217	peak	68	+
chr11	99690714	99690754	peak	352	+
chr11	100213609	100213649	peak	104	+
chr11	100337734	100337774	peak	150	+
chr11	101514808	101514848	peak	86	+
chr11	103780652	103780692	peak	100	+
chr11	104344575	104344615	peak	146	+
chr11	109675446	109675486	peak	121	+
chr11	111597337	111597377	peak	68	+
chr11	113671164	113671204	peak	151	+
chr11	113672253	113672293	peak	258	+
chr11	118088786	118088826	peak	95	+
chr11	118478255	118478295	peak	198	+
chr11	118497699	118497739	peak	93	+
chr11	119504883	119504923	peak	128	+
chr11	119676031	119676071	peak	82	+
chr11	120310208	120310248	peak	203	+
chr11	121815753	121815793	peak	137	+
chr11	121890899	121890939	peak	229	+
chr11	122636519	122636559	peak	70	+
chr11	124048820	124048860	peak	56	+
chr11	125278265	125278305	peak	199	+
chr11	125422087	125422127	peak	70	+
chr11	125491229	125491269	peak	61	+
chr11	125721289	125721329	peak	84	+
chr11	134324358	134324398	peak	118	+
chr12	467463	467503	peak	299	+
chr12	555271	555311	peak	54	+
chr12	626083	626123	peak	203	+
chr12	1598182	1598222	peak	148	+
chr12	1784129	1784169	peak	131	+
chr12	2775924	2775964	peak	188	+
chr12	2939195	2939235	peak	204	+
chr12	4517922	4517962	peak	179	+
chr12	4585459	4585499	peak	170	+
chr12	6175328	6175368	peak	51	+
chr12	6315734	6315774	peak	1252	+
chr12	6324902	6324942	peak	52	+
chr12	6325395	6325435	peak	79	+
chr12	6350217	6350257	peak	197	+
chr12	6363450	6363490	peak	129	+
chr12	6410160	6410200	peak	51	+
chr12	7038007	7038047	peak	1554	+
chr12	7153119	7153159	peak	213	+
chr12	7982216	7982256	peak	63	+
chr12	8003819	8003859	peak	102	+
chr12	8014745	8014785	peak	77	+
chr12	8038100	8038140	peak	332	+
chr12	8056888	8056928	peak	60	+
chr12	9265522	9265562	peak	109	+
chr12	10074036	10074076	peak	62	+
chr12	10223809	10223849	peak	273	+
chr12	10235941	10235981	peak	58	+
chr12	10258966	10259006	peak	306	+
chr12	10259395	10259435	peak	500	+
chr12	10264432	10264472	peak	50	+
chr12	10616259	10616299	peak	717	+
chr12	10766050	10766090	peak	79	+
chr12	10794166	10794206	peak	265	+
chr12	11693834	11693874	peak	77	+
chr12	12700257	12700297	peak	52	+
chr12	12916529	12916569	peak	67	+
chr12	15744979	15745019	peak	116	+
chr12	16984289	16984329	peak	127	+
chr12	17650730	17650770	peak	317	+
chr12	19348759	19348799	peak	51	+
chr12	19480430	19480470	peak	116	+
chr12	19789071	19789111	peak	81	+
chr12	19794538	19794578	peak	51	+
chr12	19795347	19795387	peak	123	+
chr12	19816290	19816330	peak	136	+
chr12	19931238	19931278	peak	83	+
chr12	20014529	20014569	peak	102	+
chr12	20015828	20015868	peak	174	+
chr12	20036695	20036735	peak	93	+
chr12	20386355	20386395	peak	55	+
chr12	24271355	24271395	peak	441	+
chr12	25927907	25927947	peak	50	+
chr12	26500580	26500620	peak	90	+
chr12	26538021	26538061	peak	86	+
chr12	26831555	26831595	peak	81	+
chr12	27375664	27375704	peak	360	+
chr12	28666415	28666455	peak	64	+
chr12	29474777	29474817	peak	53	+
chr12	29581591	29581631	peak	100	+
chr12	29606451	29606491	peak	151	+
chr12	29826799	29826839	peak	90	+
chr12	30740214	30740254	peak	308	+
chr12	30770143	30770183	peak	60	+
chr12	31646072	31646112	peak	58	+
chr12	31695337	31695377	peak	591	+
chr12	31726514	31726554	peak	85	+
chr12	31793650	31793690	peak	59	+
chr12	32065324	32065364	peak	121	+
chr12	32467943	32467983	peak	66	+
chr12	32991166	32991206	peak	62	+
chr12	34732769	34732809	peak	67	+
chr12	34737599	34737639	peak	276	+
chr12	37585095	37585135	peak	51	+
chr12	37804088	37804128	peak	75	+
chr12	41649561	41649601	peak	96	+
chr12	43914639	43914679	peak	172	+
chr12	43915906	43915946	peak	52	+
chr12	44670874	44670914	peak	226	+
chr12	45032067	45032107	peak	52	+
chr12	45055016	45055056	peak	58	+
chr12	45110621	45110661	peak	120	+
chr12	45120494	45120534	peak	60	+
chr12	45122337	45122377	peak	300	+
chr12	45123007	45123047	peak	51	+
chr12	45148438	45148478	peak	57	+
chr12	45153885	45153925	peak	55	+
chr12	45163821	45163861	peak	55	+
chr12	45228198	45228238	peak	54	+
chr12	45236439	45236479	peak	122	+
chr12	45242503	45242543	peak	145	+
chr12	45630328	45630368	peak	50	+
chr12	45639602	45639642	peak	52	+
chr12	46500235	46500275	peak	120	+
chr12	46509113	46509153	peak	97	+
chr12	46880151	46880191	peak	114	+
chr12	47060868	47060908	peak	84	+
chr12	47532439	47532479	peak	1418	+
chr12	47533376	47533416	peak	65	+
chr12	47636568	47636608	peak	91	+
chr12	48549278	48549318	peak	54	+
chr12	48626137	48626177	peak	58	+
chr12	48895265	48895305	peak	83	+
chr12	48927316	48927356	peak	132	+
chr12	48952155	48952195	peak	136	+
chr12	49070527	49070567	peak	189	+
chr12	49081843	49081883	peak	116	+
chr12	49467037	49467077	peak	55	+
chr12	49704922	49704962	peak	109	+
chr12	50827698	50827738	peak	61	+
chr12	50861910	50861950	peak	81	+
chr12	50912122	50912162	peak	69	+
chr12	50940681	50940721	peak	245	+
chr12	51007763	51007803	peak	56	+
chr12	51174797	51174837	peak	65	+
chr12	51554025	51554065	peak	171	+
chr12	51605219	51605259	peak	390	+
chr12	51607618	51607658	peak	72	+
chr12	51661068	51661108	peak	61	+
chr12	51931598	51931638	peak	100	+
chr12	52001635	52001675	peak	58	+
chr12	52051401	52051441	peak	58	+
chr12	52051680	52051720	peak	79	+
chr12	52101585	52101625	peak	64	+
chr12	52188812	52188852	peak	210	+
chr12	52547828	52547868	peak	55	+
chr12	52984399	52984439	peak	62	+
chr12	52987260	52987300	peak	229	+
chr12	53613425	53613465	peak	75	+
chr12	54409723	54409763	peak	68	+
chr12	55040471	55040511	peak	916	+
chr12	55209744	55209784	peak	125	+
chr12	55316830	55316870	peak	373	+
chr12	55379172	55379212	peak	362	+
chr12	55963392	55963432	peak	50	+
chr12	56081368	56081408	peak	82	+
chr12	56474216	56474256	peak	101	+
chr12	56561430	56561470	peak	71	+
chr12	56576792	56576832	peak	64	+
chr12	56585502	56585542	peak	387	+
chr12	57092617	57092657	peak	474	+
chr12	57105631	57105671	peak	56	+
chr12	58200076	58200116	peak	68	+
chr12	58803308	58803348	peak	54	+
chr12	58828282	58828322	peak	125	+
chr12	60949172	60949212	peak	73	+
chr12	62768554	62768594	peak	341	+
chr12	63460434	63460474	peak	61	+
chr12	64565919	64565959	peak	114	+
chr12	64982517	64982557	peak	315	+
chr12	67366724	67366764	peak	299	+
chr12	67704612	67704652	peak	53	+
chr12	67739711	67739751	peak	197	+
chr12	67748592	67748632	peak	490	+
chr12	67964446	67964486	peak	274	+
chr12	68369287	68369327	peak	193	+
chr12	68667964	68668004	peak	141	+
chr12	69223703	69223743	peak	164	+
chr12	69510169	69510209	peak	62	+
chr12	69762049	69762089	peak	143	+
chr12	70344165	70344205	peak	68	+
chr12	74340288	74340328	peak	147	+
chr12	74386134	74386174	peak	110	+
chr12	74461632	74461672	peak	271	+
chr12	75426742	75426782	peak	70	+
chr12	78433397	78433437	peak	56	+
chr12	79091224	79091264	peak	58	+
chr12	79144760	79144800	peak	108	+
chr12	80127695	80127735	peak	157	+
chr12	83936187	83936227	peak	72	+
chr12	86075866	86075906	peak	97	+
chr12	87471943	87471983	peak	95	+
chr12	87843997	87844037	peak	54	+
chr12	88080893	88080933	peak	53	+
chr12	88081953	88081993	peak	119	+
chr12	88308715	88308755	peak	152	+
chr12	88461054	88461094	peak	77	+
chr12	88687149	88687189	peak	72	+
chr12	92095707	92095747	peak	97	+
chr12	92817774	92817814	peak	61	+
chr12	92840658	92840698	peak	62	+
chr12	94118515	94118555	peak	127	+
chr12	94629838	94629878	peak	52	+
chr12	95001386	95001426	peak	92	+
chr12	95345451	95345491	peak	115	+
chr12	95364170	95364210	peak	68	+
chr12	95407389	95407429	peak	152	+
chr12	95496595	95496635	peak	116	+
chr12	97562089	97562129	peak	145	+
chr12	99072760	99072800	peak	64	+
chr12	99082055	99082095	peak	51	+
chr12	99278012	99278052	peak	101	+
chr12	100854269	100854309	peak	372	+
chr12	101658698	101658738	peak	80	+
chr12	101728383	101728423	peak	517	+
chr12	102929314	102929354	peak	148	+
chr12	103095613	103095653	peak	67	+
chr12	104362154	104362194	peak	55	+
chr12	104363786	104363826	peak	739	+
chr12	105275617	105275657	peak	53	+
chr12	106028189	106028229	peak	76	+
chr12	107546461	107546501	peak	2001	+
chr12	107547917	107547957	peak	207	+
chr12	107756382	107756422	peak	53	+
chr12	107799955	107799995	peak	52	+
chr12	108015741	108015781	peak	120	+
chr12	108384696	108384736	peak	52	+
chr12	108970805	108970845	peak	59	+
chr12	109178338	109178378	peak	59	+
chr12	109191870	109191910	peak	74	+
chr12	109235319	109235359	peak	135	+
chr12	109371967	109372007	peak	79	+
chr12	109748998	109749038	peak	89	+
chr12	111006297	111006337	peak	61	+
chr12	111052851	111052891	peak	70	+
chr12	112344605	112344645	peak	101	+
chr12	113584782	113584822	peak	261	+
chr12	113721868	113721908	peak	373	+
chr12	113836742	113836782	peak	189	+
chr12	113855786	113855826	peak	74	+
chr12	114377635	114377675	peak	129	+
chr12	115312386	115312426	peak	103	+
chr12	115328938	115328978	peak	55	+
chr12	115947914	115947954	peak	352	+
chr12	118982590	118982630	peak	51	+
chr12	119153742	119153782	peak	67	+
chr12	119157262	119157302	peak	62	+
chr12	120548565	120548605	peak	95	+
chr12	120719378	120719418	peak	169	+
chr12	121463484	121463524	peak	73	+
chr12	122136469	122136509	peak	55	+
chr12	122192341	122192381	peak	208	+
chr12	123453953	123453993	peak	61	+
chr12	123473654	123473694	peak	90	+
chr12	123563289	123563329	peak	95	+
chr12	123676969	123677009	peak	51	+
chr12	123732655	123732695	peak	72	+
chr12	123879285	123879325	peak	87	+
chr12	124043388	124043428	peak	56	+
chr12	124130871	124130911	peak	51	+
chr12	128710578	128710618	peak	244	+
chr12	130452932	130452972	peak	68	+
chr12	131260238	131260278	peak	110	+
chr13	19892214	19892254	peak	56	+
chr13	20541916	20541956	peak	71	+
chr13	26455494	26455534	peak	450	+
chr13	26878653	26878693	peak	134	+
chr13	27385444	27385484	peak	50	+
chr13	31788103	31788143	peak	169	+
chr13	32736935	32736975	peak	141	+
chr13	37872061	37872101	peak	53	+
chr13	40154773	40154813	peak	78	+
chr13	42125247	42125287	peak	175	+
chr13	42192595	42192635	peak	156	+
chr13	42287262	42287302	peak	52	+
chr13	43743386	43743426	peak	89	+
chr13	43833189	43833229	peak	81	+
chr13	44288076	44288116	peak	56	+
chr13	45632724	45632764	peak	82	+
chr13	48535717	48535757	peak	295	+
chr13	59888169	59888209	peak	96	+
chr13	60010883	60010923	peak	122	+
chr13	63943439	63943479	peak	51	+
chr13	65011450	65011490	peak	50	+
chr13	71676569	71676609	peak	52	+
chr13	72455745	72455785	peak	63	+
chr13	72545281	72545321	peak	82	+
chr13	72688154	72688194	peak	50	+
chr13	72688676	72688716	peak	72	+
chr13	72807516	72807556	peak	58	+
chr13	72902004	72902044	peak	139	+
chr13	72905790	72905830	peak	53	+
chr13	72920621	72920661	peak	66	+
chr13	72921537	72921577	peak	63	+
chr13	74845314	74845354	peak	53	+
chr13	75168125	75168165	peak	83	+
chr13	75244148	75244188	peak	114	+
chr13	76416666	76416706	peak	67	+
chr13	81449894	81449934	peak	61	+
chr13	82321033	82321073	peak	67	+
chr13	85448556	85448596	peak	73	+
chr13	86574377	86574417	peak	137	+
chr13	89895546	89895586	peak	218	+
chr13	91082521	91082561	peak	221	+
chr13	91089720	91089760	peak	168	+
chr13	96706720	96706760	peak	202	+
chr13	96710365	96710405	peak	56	+
chr13	98892712	98892752	peak	55	+
chr13	99843098	99843138	peak	62	+
chr13	101646689	101646729	peak	52	+
chr13	102180438	102180478	peak	159	+
chr13	107678199	107678239	peak	108	+
chr13	108782345	108782385	peak	175	+
chr13	108930863	108930903	peak	93	+
chr13	109245672	109245712	peak	118	+
chr13	109977863	109977903	peak	61	+
chr13	110320739	110320779	peak	65	+
chr13	110325269	110325309	peak	186	+
chr13	110787707	110787747	peak	102	+
chr13	112757885	112757925	peak	127	+
chr13	112889693	112889733	peak	926	+
chr13	112999256	112999296	peak	154	+
chr13	113848810	113848850	peak	87	+
chr14	18089148	18089188	peak	61	+
chr14	20645612	20645652	peak	121	+
chr14	22518060	22518100	peak	89	+
chr14	22654107	22654147	peak	150	+
chr14	22685789	22685829	peak	258	+
chr14	22703487	22703527	peak	63	+
chr14	23648011	23648051	peak	53	+
chr14	23700219	23700259	peak	3192	+
chr14	23727963	23728003	peak	55	+
chr14	23856538	23856578	peak	56	+
chr14	24052265	24052305	peak	253	+
chr14	24481649	24481689	peak	70	+
chr14	24607091	24607131	peak	163	+
chr14	27045593	27045633	peak	139	+
chr14	30565790	30565830	peak	68	+
chr14	30598661	30598701	peak	102	+
chr14	31673788	31673828	peak	52	+
chr14	31798815	31798855	peak	362	+
chr14	32048794	32048834	peak	50	+
chr14	32436238	32436278	peak	176	+
chr14	33456501	33456541	peak	86	+
chr14	33582856	33582896	peak	436	+
chr14	33604391	33604431	peak	125	+
chr14	33620985	33621025	peak	63	+
chr14	34036045	34036085	peak	389	+
chr14	34253970	34254010	peak	121	+
chr14	34698994	34699034	peak	55	+
chr14	34736115	34736155	peak	78	+
chr14	34913491	34913531	peak	56	+
chr14	36513223	36513263	peak	89	+
chr14	36515598	36515638	peak	66	+
chr14	37746900	37746940	peak	123	+
chr14	38378848	38378888	peak	54	+
chr14	42847475	42847515	peak	58	+
chr14	49428984	49429024	peak	72	+
chr14	49507279	49507319	peak	54	+
chr14	51172749	51172789	peak	308	+
chr14	51189853	51189893	peak	50	+
chr14	51668292	51668332	peak	57	+
chr14	52486808	52486848	peak	118	+
chr14	54220771	54220811	peak	54	+
chr14	54309903	54309943	peak	214	+
chr14	54401157	54401197	peak	98	+
chr14	54984960	54985000	peak	104	+
chr14	55343923	55343963	peak	259	+
chr14	57732855	57732895	peak	55	+
chr14	60984676	60984716	peak	135	+
chr14	61013418	61013458	peak	82	+
chr14	61016767	61016807	peak	98	+
chr14	61061865	61061905	peak	173	+
chr14	61074080	61074120	peak	104	+
chr14	61089558	61089598	peak	69	+
chr14	61090407	61090447	peak	51	+
chr14	61098457	61098497	peak	129	+
chr14	61101228	61101268	peak	50	+
chr14	61102539	61102579	peak	128	+
chr14	61125152	61125192	peak	102	+
chr14	61157321	61157361	peak	53	+
chr14	62458013	62458053	peak	58	+
chr14	63400973	63401013	peak	462	+
chr14	63432975	63433015	peak	86	+
chr14	63816723	63816763	peak	71	+
chr14	67676757	67676797	peak	129	+
chr14	67767916	67767956	peak	219	+
chr14	68487662	68487702	peak	82	+
chr14	68670343	68670383	peak	53	+
chr14	69233456	69233496	peak	143	+
chr14	69265207	69265247	peak	97	+
chr14	69535874	69535914	peak	56	+
chr14	70667465	70667505	peak	300	+
chr14	71340485	71340525	peak	57	+
chr14	73299016	73299056	peak	66	+
chr14	73366679	73366719	peak	114	+
chr14	73423333	73423373	peak	139	+
chr14	74831114	74831154	peak	109	+
chr14	74937050	74937090	peak	408	+
chr14	75136390	75136430	peak	80	+
chr14	76366417	76366457	peak	183	+
chr14	79133818	79133858	peak	118	+
chr14	80104487	80104527	peak	263	+
chr14	80158008	80158048	peak	82	+
chr14	88096092	88096132	peak	179	+
chr14	90407880	90407920	peak	235	+
chr14	90653174	90653214	peak	89	+
chr14	92657268	92657308	peak	220	+
chr14	93646702	93646742	peak	148	+
chr14	94674294	94674334	peak	114	+
chr14	95635053	95635093	peak	656	+
chr14	95762102	95762142	peak	111	+
chr14	98488810	98488850	peak	94	+
chr14	99740688	99740728	peak	97	+
chr14	99908552	99908592	peak	60	+
chr14	99911555	99911595	peak	803	+
chr14	99914010	99914050	peak	71	+
chr14	100552880	100552920	peak	3533	+
chr14	101508647	101508687	peak	65	+
chr14	102068480	102068520	peak	78	+
chr14	102166773	102166813	peak	129	+
chr14	102654345	102654385	peak	137	+
chr14	102817646	102817686	peak	77	+
chr14	102963733	102963773	peak	224	+
chr14	103730737	103730777	peak	57	+
chr14	104431918	104431958	peak	117	+
chr14	104517747	104517787	peak	71	+
chr14	105063292	105063332	peak	90	+
chr15	29316206	29316246	peak	144	+
chr15	32801701	32801741	peak	63	+
chr15	36592616	36592656	peak	202	+
chr15	36785472	36785512	peak	128	+
chr15	37030245	37030285	peak	368	+
chr15	37293295	37293335	peak	68	+
chr15	37705624	37705664	peak	55	+
chr15	38644635	38644675	peak	69	+
chr15	38945544	38945584	peak	180	+
chr15	38958496	38958536	peak	65	+
chr15	38971452	38971492	peak	90	+
chr15	39021041	39021081	peak	141	+
chr15	39081197	39081237	peak	91	+
chr15	39196099	39196139	peak	249	+
chr15	39219336	39219376	peak	143	+
chr15	41000461	41000501	peak	54	+
chr15	41185647	41185687	peak	372	+
chr15	41572909	41572949	peak	185	+
chr15	42249074	42249114	peak	219	+
chr15	42790852	42790892	peak	81	+
chr15	42806263	42806303	peak	124	+
chr15	42808304	42808344	peak	2383	+
chr15	43663307	43663347	peak	77	+
chr15	45836526	45836566	peak	108	+
chr15	45892088	45892128	peak	54	+
chr15	45894300	45894340	peak	65	+
chr15	46411515	46411555	peak	56	+
chr15	46948211	46948251	peak	78	+
chr15	46951050	46951090	peak	155	+
chr15	47235195	47235235	peak	62	+
chr15	47935406	47935446	peak	277	+
chr15	48214124	48214164	peak	93	+
chr15	48214905	48214945	peak	122	+
chr15	48216974	48217014	peak	109	+
chr15	49958616	49958656	peak	122	+
chr15	50055319	50055359	peak	118	+
chr15	50061083	50061123	peak	67	+
chr15	51987018	51987058	peak	52	+
chr15	53369301	53369341	peak	101	+
chr15	53370001	53370041	peak	173	+
chr15	54078130	54078170	peak	104	+
chr15	54817044	54817084	peak	1157	+
chr15	55095559	55095599	peak	58	+
chr15	55631455	55631495	peak	93	+
chr15	55634108	55634148	peak	125	+
chr15	56339891	56339931	peak	136	+
chr15	56639831	56639871	peak	100	+
chr15	57220612	57220652	peak	51	+
chr15	57429681	57429721	peak	158	+
chr15	57646989	57647029	peak	55	+
chr15	57905602	57905642	peak	63	+
chr15	58170898	58170938	peak	60	+
chr15	58472594	58472634	peak	78	+
chr15	58488090	58488130	peak	50	+
chr15	60167386	60167426	peak	130	+
chr15	60199094	60199134	peak	77	+
chr15	60200891	60200931	peak	154	+
chr15	60215298	60215338	peak	260	+
chr15	60914729	60914769	peak	156	+
chr15	61132624	61132664	peak	90	+
chr15	61201575	61201615	peak	93	+
chr15	61229782	61229822	peak	189	+
chr15	61257519	61257559	peak	75	+
chr15	61258526	61258566	peak	60	+
chr15	61470934	61470974	peak	50	+
chr15	62083452	62083492	peak	89	+
chr15	62084048	62084088	peak	50	+
chr15	62150087	62150127	peak	66	+
chr15	62467027	62467067	peak	58	+
chr15	62536019	62536059	peak	89	+
chr15	63257501	63257541	peak	115	+
chr15	63869606	63869646	peak	83	+
chr15	63870972	63871012	peak	232	+
chr15	63876106	63876146	peak	228	+
chr15	64799678	64799718	peak	163	+
chr15	64882641	64882681	peak	878	+
chr15	64908765	64908805	peak	73	+
chr15	64946233	64946273	peak	90	+
chr15	65129766	65129806	peak	89	+
chr15	65184926	65184966	peak	52	+
chr15	65218646	65218686	peak	51	+
chr15	65979906	65979946	peak	81	+
chr15	66096698	66096738	peak	86	+
chr15	67124537	67124577	peak	63	+
chr15	67205586	67205626	peak	60	+
chr15	67840473	67840513	peak	114	+
chr15	67887265	67887305	peak	250	+
chr15	68179064	68179104	peak	58	+
chr15	68276291	68276331	peak	71	+
chr15	68277345	68277385	peak	114	+
chr15	68531730	68531770	peak	59	+
chr15	68585241	68585281	peak	61	+
chr15	68648532	68648572	peak	51	+
chr15	68707630	68707670	peak	435	+
chr15	69652207	69652247	peak	55	+
chr15	70554906	70554946	peak	192	+
chr15	70750435	70750475	peak	105	+
chr15	70863357	70863397	peak	58	+
chr15	72073911	72073951	peak	263	+
chr15	72319546	72319586	peak	93	+
chr15	73387579	73387619	peak	383	+
chr15	73746355	73746395	peak	286	+
chr15	74103264	74103304	peak	119	+
chr15	75164745	75164785	peak	51	+
chr15	75576415	75576455	peak	97	+
chr15	75989993	75990033	peak	86	+
chr15	76152174	76152214	peak	74	+
chr15	76228506	76228546	peak	69	+
chr15	76385903	76385943	peak	121	+
chr15	76432725	76432765	peak	114	+
chr15	76817686	76817726	peak	91	+
chr15	78668472	78668512	peak	110	+
chr15	78686838	78686878	peak	96	+
chr15	78849021	78849061	peak	83	+
chr15	81527001	81527041	peak	106	+
chr15	81772069	81772109	peak	75	+
chr15	83702398	83702438	peak	63	+
chr15	83752351	83752391	peak	216	+
chr15	85631599	85631639	peak	87	+
chr15	87588097	87588137	peak	50	+
chr15	88510126	88510166	peak	77	+
chr15	88528367	88528407	peak	140	+
chr15	88528945	88528985	peak	136	+
chr15	88578603	88578643	peak	169	+
chr15	88645677	88645717	peak	81	+
chr15	88904822	88904862	peak	315	+
chr15	88936390	88936430	peak	50	+
chr15	88938820	88938860	peak	78	+
chr15	88993022	88993062	peak	767	+
chr15	89038069	89038109	peak	75	+
chr15	89214092	89214132	peak	75	+
chr15	91148289	91148329	peak	92	+
chr15	91248806	91248846	peak	184	+
chr15	93203362	93203402	peak	452	+
chr15	93257268	93257308	peak	73	+
chr15	93266488	93266528	peak	190	+
chr15	93357714	93357754	peak	141	+
chr15	93901965	93902005	peak	55	+
chr15	97257811	97257851	peak	177	+
chr15	97260542	97260582	peak	60	+
chr15	97483017	97483057	peak	81	+
chr15	97607315	97607355	peak	71	+
chr15	97793235	97793275	peak	149	+
chr15	98954698	98954738	peak	387	+
chr15	99525704	99525744	peak	50	+
chr15	99804087	99804127	peak	55	+
chr15	99937703	99937743	peak	124	+
chr15	100042188	100042228	peak	128	+
chr16	317334	317374	peak	126	+
chr16	360649	360689	peak	56	+
chr16	395859	395899	peak	238	+
chr16	617788	617828	peak	65	+
chr16	1736366	1736406	peak	175	+
chr16	1932131	1932171	peak	480	+
chr16	1954770	1954810	peak	80	+
chr16	2213175	2213215	peak	55	+
chr16	3049522	3049562	peak	606	+
chr16	3102460	3102500	peak	53	+
chr16	3253883	3253923	peak	371	+
chr16	8880025	8880065	peak	235	+
chr16	9080497	9080537	peak	359	+
chr16	9161806	9161846	peak	117	+
chr16	9649682	9649722	peak	90	+
chr16	10081899	10081939	peak	58	+
chr16	10610887	10610927	peak	57	+
chr16	10830423	10830463	peak	975	+
chr16	10872903	10872943	peak	244	+
chr16	10880175	10880215	peak	88	+
chr16	10920219	10920259	peak	59	+
chr16	11106437	11106477	peak	72	+
chr16	11207274	11207314	peak	53	+
chr16	11314176	11314216	peak	122	+
chr16	13962551	13962591	peak	90	+
chr16	14366122	14366162	peak	123	+
chr16	18845490	18845530	peak	1397	+
chr16	19615373	19615413	peak	243	+
chr16	20864117	20864157	peak	154	+
chr16	21421267	21421307	peak	492	+
chr16	21473773	21473813	peak	63	+
chr16	21530723	21530763	peak	331	+
chr16	22124944	22124984	peak	52	+
chr16	22125882	22125922	peak	152	+
chr16	22215955	22215995	peak	50	+
chr16	22355721	22355761	peak	50	+
chr16	23476312	23476352	peak	92	+
chr16	23971373	23971413	peak	57	+
chr16	24058892	24058932	peak	69	+
chr16	24152073	24152113	peak	105	+
chr16	24268292	24268332	peak	244	+
chr16	24445217	24445257	peak	79	+
chr16	24896652	24896692	peak	56	+
chr16	24906704	24906744	peak	68	+
chr16	25045748	25045788	peak	50	+
chr16	25401687	25401727	peak	54	+
chr16	25598442	25598482	peak	54	+
chr16	27234745	27234785	peak	107	+
chr16	27245845	27245885	peak	401	+
chr16	27791649	27791689	peak	56	+
chr16	28451237	28451277	peak	1386	+
chr16	29514426	29514466	peak	857	+
chr16	29730723	29730763	peak	98	+
chr16	29739238	29739278	peak	83	+
chr16	29781934	29781974	peak	155	+
chr16	29782416	29782456	peak	63	+
chr16	29861795	29861835	peak	148	+
chr16	29893465	29893505	peak	54	+
chr16	30364805	30364845	peak	98	+
chr16	30694266	30694306	peak	124	+
chr16	30903985	30904025	peak	63	+
chr16	30941452	30941492	peak	59	+
chr16	33796844	33796884	peak	171	+
chr16	33803513	33803553	peak	88	+
chr16	33870301	33870341	peak	57	+
chr16	33870694	33870734	peak	67	+
chr16	33930175	33930215	peak	125	+
chr16	34039892	34039932	peak	107	+
chr16	34047697	34047737	peak	65	+
chr16	34049543	34049583	peak	53	+
chr16	34054368	34054408	peak	96	+
chr16	44943699	44943739	peak	57	+
chr16	44944154	44944194	peak	72	+
chr16	44949462	44949502	peak	60	+
chr16	44950755	44950795	peak	87	+
chr16	44951905	44951945	peak	94	+
chr16	44952945	44952985	peak	105	+
chr16	44954186	44954226	peak	57	+
chr16	44956082	44956122	peak	69	+
chr16	44961158	44961198	peak	56	+
chr16	44964060	44964100	peak	59	+
chr16	44965151	44965191	peak	52	+
chr16	44971449	44971489	peak	50	+
chr16	44974596	44974636	peak	60	+
chr16	44985130	44985170	peak	94	+
chr16	44992984	44993024	peak	59	+
chr16	45001364	45001404	peak	50	+
chr16	45563953	45563993	peak	76	+
chr16	46823340	46823380	peak	477	+
chr16	48836888	48836928	peak	207	+
chr16	52010958	52010998	peak	109	+
chr16	52503747	52503787	peak	81	+
chr16	52845996	52846036	peak	55	+
chr16	53477672	53477712	peak	129	+
chr16	55580866	55580906	peak	1105	+
chr16	55738170	55738210	peak	56	+
chr16	55958955	55958995	peak	116	+
chr16	56399512	56399552	peak	51	+
chr16	56407887	56407927	peak	56	+
chr16	56485546	56485586	peak	90	+
chr16	56984333	56984373	peak	147	+
chr16	65099796	65099836	peak	55	+
chr16	65861246	65861286	peak	90	+
chr16	66072668	66072708	peak	153	+
chr16	66107884	66107924	peak	60	+
chr16	66551115	66551155	peak	51	+
chr16	66553074	66553114	peak	120	+
chr16	66919658	66919698	peak	151	+
chr16	67227855	67227895	peak	78	+
chr16	67295863	67295903	peak	75	+
chr16	67369971	67370011	peak	119	+
chr16	67521936	67521976	peak	64	+
chr16	67664917	67664957	peak	223	+
chr16	67780466	67780506	peak	248	+
chr16	67988128	67988168	peak	52	+
chr16	68000092	68000132	peak	147	+
chr16	68001808	68001848	peak	82	+
chr16	68058067	68058107	peak	144	+
chr16	69019825	69019865	peak	79	+
chr16	70070965	70071005	peak	50	+
chr16	70684942	70684982	peak	64	+
chr16	71663109	71663149	peak	60	+
chr16	71674179	71674219	peak	83	+
chr16	71723230	71723270	peak	121	+
chr16	71733590	71733630	peak	146	+
chr16	73291767	73291807	peak	63	+
chr16	73603437	73603477	peak	103	+
chr16	73896026	73896066	peak	67	+
chr16	73897079	73897119	peak	240	+
chr16	73944358	73944398	peak	162	+
chr16	73967985	73968025	peak	51	+
chr16	73969545	73969585	peak	125	+
chr16	75704355	75704395	peak	87	+
chr16	75705414	75705454	peak	294	+
chr16	79429150	79429190	peak	64	+
chr16	79529624	79529664	peak	180	+
chr16	79530185	79530225	peak	51	+
chr16	79992330	79992370	peak	50	+
chr16	81935300	81935340	peak	110	+
chr16	82747479	82747519	peak	135	+
chr16	83323922	83323962	peak	77	+
chr16	83397772	83397812	peak	156	+
chr16	83946539	83946579	peak	51	+
chr16	84007574	84007614	peak	173	+
chr16	84954367	84954407	peak	77	+
chr16	85016265	85016305	peak	63	+
chr16	85522493	85522533	peak	168	+
chr16	85831834	85831874	peak	88	+
chr16	85979759	85979799	peak	96	+
chr16	86055875	86055915	peak	179	+
chr16	86056597	86056637	peak	484	+
chr16	86370394	86370434	peak	65	+
chr16	86398304	86398344	peak	67	+
chr16	86447465	86447505	peak	54	+
chr16	86500678	86500718	peak	142	+
chr16	87286218	87286258	peak	50	+
chr16	87333259	87333299	peak	78	+
chr16	87620306	87620346	peak	82	+
chr16	88193515	88193555	peak	80	+
chr16	88313471	88313511	peak	454	+
chr16	88515788	88515828	peak	145	+
chr16	88616518	88616558	peak	193	+
chr17	807054	807094	peak	239	+
chr17	1468045	1468085	peak	100	+
chr17	1560295	1560335	peak	57	+
chr17	2247115	2247155	peak	88	+
chr17	2257078	2257118	peak	56	+
chr17	2805208	2805248	peak	442	+
chr17	2810319	2810359	peak	58	+
chr17	2825630	2825670	peak	52	+
chr17	6301135	6301175	peak	71	+
chr17	6394502	6394542	peak	60	+
chr17	6715052	6715092	peak	163	+
chr17	7626394	7626434	peak	104	+
chr17	7680795	7680835	peak	241	+
chr17	8229301	8229341	peak	221	+
chr17	9072655	9072695	peak	90	+
chr17	9607826	9607866	peak	60	+
chr17	9610245	9610285	peak	101	+
chr17	9642759	9642799	peak	119	+
chr17	9646512	9646552	peak	76	+
chr17	9680247	9680287	peak	183	+
chr17	9682125	9682165	peak	51	+
chr17	9709757	9709797	peak	51	+
chr17	9744917	9744957	peak	114	+
chr17	10161529	10161569	peak	231	+
chr17	10789663	10789703	peak	522	+
chr17	13483351	13483391	peak	65	+
chr17	14550301	14550341	peak	54	+
chr17	16099564	16099604	peak	185	+
chr17	16119136	16119176	peak	62	+
chr17	16865297	16865337	peak	134	+
chr17	17538940	17538980	peak	75	+
chr17	17555089	17555129	peak	105	+
chr17	17693342	17693382	peak	236	+
chr17	18027279	18027319	peak	81	+
chr17	18158404	18158444	peak	72	+
chr17	19563371	19563411	peak	115	+
chr17	19597976	19598016	peak	146	+
chr17	19831488	19831528	peak	59	+
chr17	20975240	20975280	peak	68	+
chr17	21190751	21190791	peak	151	+
chr17	21254976	21255016	peak	54	+
chr17	21944815	21944855	peak	100	+
chr17	22558665	22558705	peak	255	+
chr17	22645529	22645569	peak	69	+
chr17	22880571	22880611	peak	69	+
chr17	22926426	22926466	peak	113	+
chr17	23156927	23156967	peak	147	+
chr17	23259528	23259568	peak	58	+
chr17	23686768	23686808	peak	170	+
chr17	23687524	23687564	peak	142	+
chr17	23721585	23721625	peak	67	+
chr17	24079194	24079234	peak	58	+
chr17	24086681	24086721	peak	59	+
chr17	24248174	24248214	peak	60	+
chr17	24420886	24420926	peak	104	+
chr17	24509896	24509936	peak	60	+
chr17	24529707	24529747	peak	107	+
chr17	25062143	25062183	peak	67	+
chr17	26183468	26183508	peak	65	+
chr17	26419194	26419234	peak	63	+
chr17	27478828	27478868	peak	172	+
chr17	27492626	27492666	peak	62	+
chr17	27923767	27923807	peak	583	+
chr17	30724890	30724930	peak	130	+
chr17	31095099	31095139	peak	61	+
chr17	32281427	32281467	peak	84	+
chr17	34111935	34111975	peak	63	+
chr17	34162477	34162517	peak	173	+
chr17	34548846	34548886	peak	179	+
chr17	34609835	34609875	peak	69	+
chr17	35031921	35031961	peak	120	+
chr17	35053226	35053266	peak	71	+
chr17	35390548	35390588	peak	178	+
chr17	35724520	35724560	peak	63	+
chr17	36235626	36235666	peak	50	+
chr17	36739224	36739264	peak	103	+
chr17	37034493	37034533	peak	209	+
chr17	37058537	37058577	peak	54	+
chr17	37083113	37083153	peak	218	+
chr17	37088901	37088941	peak	302	+
chr17	37144617	37144657	peak	219	+
chr17	37559836	37559876	peak	56	+
chr17	37656836	37656876	peak	57	+
chr17	37794335	37794375	peak	2588	+
chr17	37947000	37947040	peak	557	+
chr17	37967609	37967649	peak	55	+
chr17	38229750	38229790	peak	59	+
chr17	38412307	38412347	peak	149	+
chr17	38821679	38821719	peak	77	+
chr17	38877394	38877434	peak	58	+
chr17	38890010	38890050	peak	62	+
chr17	38890901	38890941	peak	490	+
chr17	38916749	38916789	peak	110	+
chr17	39028285	39028325	peak	87	+
chr17	39378676	39378716	peak	55	+
chr17	39578358	39578398	peak	103	+
chr17	39637433	39637473	peak	73	+
chr17	40110162	40110202	peak	72	+
chr17	40525968	40526008	peak	227	+
chr17	41410449	41410489	peak	61	+
chr17	41480317	41480357	peak	165	+
chr17	42672562	42672602	peak	75	+
chr17	43153633	43153673	peak	111	+
chr17	44257967	44258007	peak	129	+
chr17	45483515	45483555	peak	54	+
chr17	46071760	46071800	peak	53	+
chr17	46300014	46300054	peak	57	+
chr17	46585797	46585837	peak	70	+
chr17	50776956	50776996	peak	153	+
chr17	50799109	50799149	peak	158	+
chr17	50866299	50866339	peak	51	+
chr17	50878192	50878232	peak	61	+
chr17	50887428	50887468	peak	72	+
chr17	51221719	51221759	peak	572	+
chr17	52346420	52346460	peak	53	+
chr17	52348243	52348283	peak	399	+
chr17	52351473	52351513	peak	59	+
chr17	52804675	52804715	peak	117	+
chr17	52808104	52808144	peak	219	+
chr17	53282465	53282505	peak	59	+
chr17	54880684	54880724	peak	66	+
chr17	54953745	54953785	peak	62	+
chr17	55186802	55186842	peak	96	+
chr17	55188579	55188619	peak	99	+
chr17	55218763	55218803	peak	1589	+
chr17	55219265	55219305	peak	151	+
chr17	55261516	55261556	peak	280	+
chr17	55265159	55265199	peak	50	+
chr17	55270014	55270054	peak	977	+
chr17	55287931	55287971	peak	173	+
chr17	55566923	55566963	peak	50	+
chr17	55575058	55575098	peak	68	+
chr17	55824440	55824480	peak	72	+
chr17	56249508	56249548	peak	121	+
chr17	56683241	56683281	peak	54	+
chr17	56841961	56842001	peak	59	+
chr17	58065210	58065250	peak	104	+
chr17	58150578	58150618	peak	90	+
chr17	58236132	58236172	peak	63	+
chr17	58308140	58308180	peak	86	+
chr17	58864492	58864532	peak	118	+
chr17	59592578	59592618	peak	94	+
chr17	59757916	59757956	peak	65	+
chr17	59851218	59851258	peak	157	+
chr17	60121017	60121057	peak	83	+
chr17	60411819	60411859	peak	58	+
chr17	61929886	61929926	peak	210	+
chr17	61936330	61936370	peak	144	+
chr17	61994499	61994539	peak	97	+
chr17	62100637	62100677	peak	66	+
chr17	62160948	62160988	peak	82	+
chr17	62817072	62817112	peak	120	+
chr17	62848593	62848633	peak	152	+
chr17	62928900	62928940	peak	61	+
chr17	64538087	64538127	peak	145	+
chr17	64842973	64843013	peak	102	+
chr17	64875064	64875104	peak	113	+
chr17	64912382	64912422	peak	60	+
chr17	65320253	65320293	peak	74	+
chr17	65581188	65581228	peak	61	+
chr17	65822082	65822122	peak	79	+
chr17	67919062	67919102	peak	100	+
chr17	68110828	68110868	peak	56	+
chr17	68191907	68191947	peak	556	+
chr17	68811627	68811667	peak	107	+
chr17	68812918	68812958	peak	455	+
chr17	68848046	68848086	peak	57	+
chr17	69050562	69050602	peak	73	+
chr17	69711299	69711339	peak	54	+
chr17	71187596	71187636	peak	70	+
chr17	71192863	71192903	peak	276	+
chr17	71208332	71208372	peak	635	+
chr17	71214929	71214969	peak	61	+
chr17	72101119	72101159	peak	54	+
chr17	72109477	72109517	peak	692	+
chr17	72149434	72149474	peak	68	+
chr17	72596363	72596403	peak	52	+
chr17	72605606	72605646	peak	95	+
chr17	72646767	72646807	peak	128	+
chr17	72653431	72653471	peak	51	+
chr17	72793563	72793603	peak	235	+
chr17	73816079	73816119	peak	55	+
chr17	73823393	73823433	peak	105	+
chr17	73825299	73825339	peak	59	+
chr17	73859231	73859271	peak	72	+
chr17	73860815	73860855	peak	145	+
chr17	73867834	73867874	peak	308	+
chr17	74153779	74153819	peak	92	+
chr17	74487629	74487669	peak	383	+
chr17	74550192	74550232	peak	54	+
chr17	74572992	74573032	peak	111	+
chr17	74908880	74908920	peak	120	+
chr17	75740829	75740869	peak	140	+
chr17	75843344	75843384	peak	1031	+
chr17	76038877	76038917	peak	67	+
chr17	76089970	76090010	peak	53	+
chr17	77007754	77007794	peak	113	+
chr17	77573283	77573323	peak	75	+
chr17	77849461	77849501	peak	171	+
chr17	77885031	77885071	peak	197	+
chr17	77890326	77890366	peak	768	+
chr17	77910300	77910340	peak	108	+
chr17	78002122	78002162	peak	116	+
chr17	78653202	78653242	peak	73	+
chr18	98251	98291	peak	106	+
chr18	98848	98888	peak	76	+
chr18	99262	99302	peak	98	+
chr18	1609395	1609435	peak	56	+
chr18	1851749	1851789	peak	61	+
chr18	1907376	1907416	peak	229	+
chr18	1907652	1907692	peak	221	+
chr18	2155082	2155122	peak	76	+
chr18	3373488	3373528	peak	69	+
chr18	3584030	3584070	peak	116	+
chr18	3593250	3593290	peak	96	+
chr18	3614386	3614426	peak	98	+
chr18	3761586	3761626	peak	140	+
chr18	3784857	3784897	peak	88	+
chr18	3807003	3807043	peak	146	+
chr18	3988859	3988899	peak	72	+
chr18	6013126	6013166	peak	306	+
chr18	6014985	6015025	peak	234	+
chr18	7846995	7847035	peak	57	+
chr18	7861094	7861134	peak	122	+
chr18	7869071	7869111	peak	53	+
chr18	8790720	8790760	peak	88	+
chr18	8880989	8881029	peak	84	+
chr18	9063838	9063878	peak	52	+
chr18	9486662	9486702	peak	51	+
chr18	9673563	9673603	peak	63	+
chr18	9709820	9709860	peak	53	+
chr18	9744026	9744066	peak	57	+
chr18	9798990	9799030	peak	64	+
chr18	9815612	9815652	peak	183	+
chr18	9818003	9818043	peak	63	+
chr18	9859961	9860001	peak	51	+
chr18	11488995	11489035	peak	50	+
chr18	11942293	11942333	peak	89	+
chr18	12828314	12828354	peak	60	+
chr18	12829830	12829870	peak	111	+
chr18	12833134	12833174	peak	170	+
chr18	12894134	12894174	peak	334	+
chr18	16765687	16765727	peak	64	+
chr18	16766257	16766297	peak	56	+
chr18	16767072	16767112	peak	114	+
chr18	16767641	16767681	peak	116	+
chr18	16768143	16768183	peak	93	+
chr18	16768997	16769037	peak	67	+
chr18	16770423	16770463	peak	69	+
chr18	16770999	16771039	peak	59	+
chr18	16771275	16771315	peak	59	+
chr18	16772103	16772143	peak	188	+
chr18	16772918	16772958	peak	220	+
chr18	16774227	16774267	peak	181	+
chr18	17138001	17138041	peak	54	+
chr18	17502587	17502627	peak	105	+
chr18	17940583	17940623	peak	185	+
chr18	18544784	18544824	peak	71	+
chr18	18545199	18545239	peak	54	+
chr18	19362756	19362796	peak	105	+
chr18	19816540	19816580	peak	79	+
chr18	19882231	19882271	peak	189	+
chr18	19885658	19885698	peak	52	+
chr18	27288162	27288202	peak	242	+
chr18	30608163	30608203	peak	115	+
chr18	30781929	30781969	peak	55	+
chr18	31178391	31178431	peak	68	+
chr18	32010846	32010886	peak	75	+
chr18	32014191	32014231	peak	163	+
chr18	32454949	32454989	peak	52	+
chr18	33287101	33287141	peak	53	+
chr18	36760732	36760772	peak	60	+
chr18	37158142	37158182	peak	70	+
chr18	40402387	40402427	peak	91	+
chr18	40435622	40435662	peak	127	+
chr18	40559711	40559751	peak	415	+
chr18	40885054	40885094	peak	54	+
chr18	41808255	41808295	peak	1878	+
chr18	41989992	41990032	peak	73	+
chr18	42749481	42749521	peak	50	+
chr18	44615287	44615327	peak	336	+
chr18	44771931	44771971	peak	165	+
chr18	46325325	46325365	peak	53	+
chr18	49929468	49929508	peak	72	+
chr18	50764541	50764581	peak	127	+
chr18	50777462	50777502	peak	179	+
chr18	53259525	53259565	peak	77	+
chr18	53720177	53720217	peak	270	+
chr18	54005065	54005105	peak	57	+
chr18	54042580	54042620	peak	71	+
chr18	54399036	54399076	peak	61	+
chr18	54421147	54421187	peak	51	+
chr18	54677490	54677530	peak	71	+
chr18	55728699	55728739	peak	177	+
chr18	59184671	59184711	peak	224	+
chr18	59813102	59813142	peak	57	+
chr18	62464988	62465028	peak	53	+
chr18	63244957	63244997	peak	79	+
chr18	64533527	64533567	peak	115	+
chr18	66098601	66098641	peak	135	+
chr18	66182331	66182371	peak	95	+
chr18	70318053	70318093	peak	116	+
chr18	72073884	72073924	peak	58	+
chr18	72075027	72075067	peak	159	+
chr18	72912850	72912890	peak	59	+
chr18	75652624	75652664	peak	51	+
chr18	75826187	75826227	peak	158	+
chr19	801632	801672	peak	52	+
chr19	844304	844344	peak	259	+
chr19	1077308	1077348	peak	425	+
chr19	1106226	1106266	peak	235	+
chr19	1123926	1123966	peak	104	+
chr19	1204413	1204453	peak	56	+
chr19	1221075	1221115	peak	263	+
chr19	1848714	1848754	peak	71	+
chr19	1978628	1978668	peak	163	+
chr19	2211694	2211734	peak	276	+
chr19	2426820	2426860	peak	88	+
chr19	2442173	2442213	peak	160	+
chr19	2494655	2494695	peak	101	+
chr19	2562122	2562162	peak	55	+
chr19	2575704	2575744	peak	64	+
chr19	2973957	2973997	peak	228	+
chr19	2985503	2985543	peak	86	+
chr19	3106266	3106306	peak	289	+
chr19	3216636	3216676	peak	50	+
chr19	3402090	3402130	peak	55	+
chr19	3919910	3919950	peak	82	+
chr19	4491192	4491232	peak	55	+
chr19	4664616	4664656	peak	111	+
chr19	4674975	4675015	peak	50	+
chr19	4766875	4766915	peak	114	+
chr19	4792416	4792456	peak	82	+
chr19	4821266	4821306	peak	70	+
chr19	4863101	4863141	peak	378	+
chr19	5122748	5122788	peak	145	+
chr19	5124299	5124339	peak	81	+
chr19	5938542	5938582	peak	69	+
chr19	6062495	6062535	peak	64	+
chr19	6225753	6225793	peak	60	+
chr19	6519330	6519370	peak	265	+
chr19	6555116	6555156	peak	78	+
chr19	6671737	6671777	peak	70	+
chr19	6674299	6674339	peak	975	+
chr19	6681317	6681357	peak	152	+
chr19	7670516	7670556	peak	54	+
chr19	10242709	10242749	peak	1278	+
chr19	10552827	10552867	peak	84	+
chr19	11007644	11007684	peak	89	+
chr19	11057351	11057391	peak	470	+
chr19	11063666	11063706	peak	57	+
chr19	12750979	12751019	peak	159	+
chr19	12765489	12765529	peak	194	+
chr19	13134872	13134912	peak	83	+
chr19	13139414	13139454	peak	52	+
chr19	13852287	13852327	peak	54	+
chr19	14305309	14305349	peak	58	+
chr19	14468283	14468323	peak	64	+
chr19	14469230	14469270	peak	90	+
chr19	14477826	14477866	peak	57	+
chr19	14490607	14490647	peak	124	+
chr19	15047837	15047877	peak	176	+
chr19	15477849	15477889	peak	51	+
chr19	15800231	15800271	peak	133	+
chr19	15841032	15841072	peak	51	+
chr19	16802353	16802393	peak	57	+
chr19	17377559	17377599	peak	403	+
chr19	17391393	17391433	peak	73	+
chr19	17711389	17711429	peak	94	+
chr19	17836186	17836226	peak	848	+
chr19	18145864	18145904	peak	63	+
chr19	18391199	18391239	peak	104	+
chr19	18431742	18431782	peak	160	+
chr19	18450890	18450930	peak	182	+
chr19	19349788	19349828	peak	267	+
chr19	19461841	19461881	peak	58	+
chr19	24317970	24318010	peak	55	+
chr19	32423825	32423865	peak	660	+
chr19	32424511	32424551	peak	613	+
chr19	32425022	32425062	peak	401	+
chr19	32425347	32425387	peak	247	+
chr19	32426232	32426272	peak	182	+
chr19	32426463	32426503	peak	178	+
chr19	32427023	32427063	peak	301	+
chr19	32428490	32428530	peak	146	+
chr19	32429162	32429202	peak	157	+
chr19	32429570	32429610	peak	225	+
chr19	32430305	32430345	peak	429	+
chr19	32431170	32431210	peak	188	+
chr19	32431634	32431674	peak	99	+
chr19	32432048	32432088	peak	75	+
chr19	32432399	32432439	peak	85	+
chr19	32456331	32456371	peak	54	+
chr19	32562122	32562162	peak	51	+
chr19	34898075	34898115	peak	94	+
chr19	38261169	38261209	peak	101	+
chr19	39003415	39003455	peak	150	+
chr19	39415944	39415984	peak	57	+
chr19	39859869	39859909	peak	308	+
chr19	39916394	39916434	peak	197	+
chr19	40290353	40290393	peak	55	+
chr19	40396808	40396848	peak	85	+
chr19	40430753	40430793	peak	123	+
chr19	40811402	40811442	peak	52	+
chr19	40923277	40923317	peak	399	+
chr19	41310699	41310739	peak	471	+
chr19	43849669	43849709	peak	155	+
chr19	44585198	44585238	peak	156	+
chr19	44586395	44586435	peak	103	+
chr19	44593164	44593204	peak	72	+
chr19	44613338	44613378	peak	164	+
chr19	45618840	45618880	peak	133	+
chr19	45801141	45801181	peak	52	+
chr19	45861031	45861071	peak	94	+
chr19	45913482	45913522	peak	732	+
chr19	45933001	45933041	peak	81	+
chr19	46022855	46022895	peak	329	+
chr19	46565717	46565757	peak	161	+
[truncated: 2,446 more rows]
